# Supplementary material for: Systematic evaluation of computational tools to predict the effects of mutations on protein stability in the absence of experimental structures
Source: Brief Bioinform. 2022 Feb 21;23(2):bbac025. doi: 10.1093/bib/bbac025 (PMC9155634; doi:10.1093/bib/bbac025)
Supplement: Supplementary_Target-template_list_bbac025 [file supplementary_target-template_list_bbac025.xls]

## Sheet: target_template1
target_PDB	target_chain	template_PDB	template_chain	rmsd	template_resolution	identity	coverage	tm_score	dope_score
1A43	A	1EIA	A	1.95615	2.7	44	81.61	0.84116	-7972.49
1A43	A	3VRL	C	2.40749	3.2	89	83.91	0.75188	-7853.63
1A43	A	4PH0	A	2.52669	2.75	30	82.76	0.75047	-7389.39
1A5E	A	4GMR	A	5.26503	2.38	38	80.77	0.7283	-13565.9
1A5E	A	4HQD	A	5.17291	2.43	33	88.46	0.71677	-12799.3
1A5E	A	5CWL	A	11.5665	1.5	17	83.97	0.48123	-14292.2
1AG2	A	1UW3	A	3.05953	2.04	91	99.03	0.75241	-10725.5
1AJ3	A	3FB2	B	2.48267	2.3	32	77.27	0.74877	-11073.3
1AJ3	A	3PDY	A	2.56575	2.22	22	91.82	0.75055	-10817.2
1AJ3	A	5J4O	A	3.08357	1.54	69	99.09	0.7117	-11019.2
1AKY	A	1AK2	A	4.17214	1.92	57	98.18	0.74523	-22410.8
1AKY	A	1UKZ	A	3.85194	1.9	31	78.18	0.80773	-19876.3
1AKY	A	4QBH	A	1.55075	1.67	42	96.82	0.94933	-22410.3
1AKY	A	4S35	A	14.4661	1.55	19	75.45	0.64121	-17424.8
1AKY	A	5G3Y	A	1.44025	1.18	47	96.82	0.95429	-22336.3
1AMQ	A	3RQ1	A	3.63009	2.2	27	88.13	0.85274	-43476.4
1AMQ	A	4EFF	A	2.97295	1.85	48	96.72	0.91665	-47473.9
1AMQ	A	4EMY	A	3.35849	2.86	23	88.89	0.87947	-42762.3
1AMQ	A	4RKC	A	1.58926	2.19	42	100	0.97218	-46772.4
1ANK	A	2XB4	A	5.41821	1.8	33	95.33	0.69107	-20777
1ANK	A	4K46	A	1.38029	2.01	73	99.53	0.96252	-23047
1ANK	A	4NU0	A	2.13818	1.49	40	94.86	0.91407	-21499.9
1ANK	A	4PZL	A	5.35371	2.1	58	97.2	0.68193	-22127
1ANK	A	5X6J	A	1.82327	2.1	51	96.73	0.93992	-22357.4
1AON	U	1HX5	A	3.68199	3.5	46	83.51	0.07429	-7532.79
1AON	U	1WNR	A	4.28265	2.9	55	76.29	0.09123	-7616.69
1AON	U	4PJ1	O	2.61668	3.15	39	89.69	0.07602	-7290.93
1APS	A	1URR	A	2.66485	1.5	36	97.96	0.78953	-9135.54
1APS	A	2BJD	A	3.00737	1.27	32	76.53	0.74931	-8681.47
1APS	A	6CBU	A	2.81838	1.2	57	92.86	0.76772	-9277.16
1ARR	A	1MYL	A	3.32345	2.4	93	84.91	0.7494	-3987.05
1ARR	A	3QOQ	A	3.64605	3.1	37	77.36	0.67956	-3753.8
1AZP	A	2XIW	A	1.75493	1.5	77	96.97	0.89433	-5866.93
1AZP	A	5UFQ	C	2.69461	2.2	64	80.3	0.83107	-5005.92
1B26	A	1EUZ	A	1.76335	2.25	54	97.84	0.96032	-49095.3
1B26	A	4XGI	A	2.9968	2	55	95.91	0.8721	-48287.5
1B26	A	5XWC	A	3.45112	1.75	32	91.83	0.86015	-45141.6
1B26	A	6DHQ	A	3.14221	2.3	39	98.56	0.8704	-46631.3
1B8E	A	1EXS	A	3.71925	2.39	65	97.53	0.76775	-16750.4
1B8E	A	1ZND	A	3.00956	1.6	19	80.86	0.83056	-16181.1
1B8E	A	3KZA	A	1.96937	2	84	91.36	0.8982	-17885.5
1B8E	A	4R0B	A	2.64372	2.45	44	93.21	0.88503	-16823.2
1B8E	A	5X7Y	A	2.98657	2.35	27	79.63	0.84608	-16454.4
1BLC	A	1E25	A	2.96405	1.9	23	93	0.86435	-26778.1
1BLC	A	3W4P	A	2.00793	1.05	34	99.22	0.92042	-28244.8
1BLC	A	6MU9	A	1.81338	0.97	45	98.44	0.9401	-28449.5
1BLC	A	6NI1	A	1.75975	1.9	41	98.83	0.94242	-28723.8
1BNI	A	1GOU	A	0.956947	1.65	80	98.18	0.97901	-10771.1
1BOY	A	1A21	A	2.13753	2.35	78	88.13	0.90412	-19996.8
1BOY	A	1Y6K	R	8.18134	2.52	22	80.37	0.72035	-16625.1
1BOY	A	4DOH	R	3.97093	2.8	28	84.02	0.80252	-18979.6
1BVC	A	1EMY	A	1.17827	1.78	82	99.35	0.97139	-18747.3
1BVC	A	1LHS	A	1.29787	2	65	99.35	0.96183	-18574.6
1BVC	A	1SHR	B	2.30233	1.88	24	93.46	0.87464	-16996.8
1BVC	A	2DC3	B	2.12566	1.68	32	96.73	0.89099	-17605.2
1BVC	A	2NRL	A	2.03188	0.91	44	93.46	0.90293	-17161.2
1BVC	A	5YCH	A	1.18844	1.35	93	99.35	0.97115	-19154.7
1C9O	A	1MJC	A	1.43312	2	61	95.45	0.90249	-5788.36
1C9O	A	3I2Z	B	1.35813	1.1	66	96.97	0.9139	-5742.87
1C9O	A	3PF4	A	0.97713	1.38	85	98.48	0.95688	-5775.95
1C9O	A	4A4I	A	1.86225	1.95	38	90.91	0.85073	-5592.18
1C9O	A	5UDZ	A	1.59297	2	34	90.91	0.85055	-5602.4
1C9O	A	5YTX	A	1.61016	1.55	48	90.91	0.86844	-5759.11
1CAH	A	1KEQ	A	3.73591	1.88	54	91.12	0.90086	-27531.9
1CAH	A	2W2J	A	1.67455	1.6	42	96.53	0.95143	-27704.1
1CAH	A	3JXG	A	2.28196	1.7	30	96.14	0.92259	-27076.2
1CAH	A	5A25	A	1.0343	1.9	81	98.07	0.98593	-29643.6
1CAH	A	6F3B	A	1.21498	1.4	61	98.46	0.97399	-29220
1CEY	A	3GT7	A	2.61046	2.3	24	90.62	0.78449	-13735.2
1CEY	A	3H1G	A	2.86904	1.7	50	92.19	0.79533	-14346.3
1CEY	A	3TO5	A	1.9532	1.65	67	96.09	0.87309	-14263.3
1CEY	A	4D6Y	A	2.71365	1.7	33	82.03	0.77611	-13886.2
1CEY	A	5ED4	A	3.01356	2.4	35	95.31	0.76437	-13762.5
1CHK	A	4ILY	A	1.20362	1.84	73	97.9	0.97097	-25862.9
1CHK	A	4OLT	A	2.00002	1.59	63	97.9	0.90538	-25638.7
1CSE	I	1VBW	A	2.29497	0.93	31	87.14	0.12505	-6237.26
1CSE	I	5FFN	I	3.1931	1.8	38	85.71	0.10948	-6276.29
1CSP	A	1C9O	A	1.13288	1.17	85	97.01	0.93031	-5703.52
1CSP	A	1MJC	A	1.47752	2	62	94.03	0.88917	-5779.09
1CSP	A	3I2Z	B	1.46982	1.1	69	94.03	0.88587	-5742.24
1CSP	A	3ULJ	A	1.87675	1.06	39	91.04	0.82169	-5962.64
1CSP	A	5JX4	A	1.69889	1.8	84	94.03	0.86465	-5664.46
1CSP	A	5YTX	A	1.77189	1.55	47	91.04	0.8483	-5773.92
1CUN	A	1S35	A	3.81091	2.4	23	97.18	0.76613	-20115.1
1CUN	A	3KBT	A	5.80625	2.75	26	91.08	0.58266	-20394.2
1DKT	A	4LPA	A	2.38626	2.9	52	86.08	0.84012	-6787.22
1DKT	A	6GU2	C	1.4284	2	85	91.14	0.93587	-7169.83
1E65	A	1AIZ	A	1.18675	1.8	64	99.22	0.96413	-13238
1E65	A	1CUO	A	1.16431	1.6	47	100	0.96752	-12837.9
1E65	A	1RKR	A	1.07293	2.45	74	99.22	0.97361	-13320.5
1E65	A	2AAN	A	2.91401	1.85	33	85.16	0.83757	-11823.2
1EY0	A	3TME	A	2.09702	1.4	92	86.58	0.90541	-13389.8
1FKJ	A	2F4E	A	1.94812	2.32	31	95.33	0.88958	-9992.18
1FKJ	A	3UQI	A	1.11499	1.3	72	100	0.95833	-10410.2
1FKJ	A	4DRI	A	1.36592	1.45	52	88.79	0.94065	-10168
1FKJ	A	4JYS	B	2.73903	1.9	24	92.52	0.78902	-9388.01
1FKJ	A	4QT2	A	1.65414	1.44	43	97.2	0.93399	-10078.1
1FKJ	A	5HKG	A	1.09091	1.5	83	100	0.95652	-10331.9
1FKJ	A	5HUA	A	1.13826	1.3	58	99.07	0.96192	-10260.9
1FNA	A	2HAZ	A	3.36909	1.7	21	81.32	0.79631	-8359.17
1FNA	A	3T04	D	1.98289	2.1	72	95.6	0.8559	-8458.62
1FNA	A	3TEU	A	3.25398	1	45	83.52	0.88362	-8062.19
1FNA	A	4LXO	A	1.56702	1.42	93	97.8	0.91378	-8794.38
1FNA	A	4WTX	A	3.69276	1.5	32	91.21	0.82129	-8277.92
1FNA	A	5L2H	A	2.02041	1.8	37	76.92	0.86851	-8252.4
1FNA	A	6BX5	C	1.81523	3	82	95.6	0.89273	-8809.45
1FTG	A	1AG9	A	1.33586	1.8	46	98.21	0.96813	-19984.1
1FTG	A	1CZN	A	1.15698	1.7	70	99.4	0.97685	-20259.2
1FTG	A	2WC1	A	1.56687	2.17	42	99.4	0.94233	-19258.6
1FTG	A	5B3K	A	6.03213	1.7	20	75	0.74127	-15793.8
1FTG	A	5YOB	A	3.97371	1.14	32	79.17	0.79702	-17084.2
1FVK	A	3GHA	A	6.40128	1.4	21	80.95	0.68404	-18658.2
1FVK	A	3L9S	A	1.27257	1.58	86	96.83	0.96196	-22086.5
1FVK	A	4MCU	A	1.31001	1.99	82	98.94	0.9608	-22069.6
1FVK	A	4OD7	A	1.38405	1.6	57	98.94	0.95921	-21141.8
1FVK	A	4ZL8	A	3.58207	1.4	32	82.01	0.8166	-20163.5
1FVK	A	6DXN	A	1.6291	1.95	39	97.88	0.93468	-21208.7
1G4I	A	1MH8	A	1.96094	1.86	54	92.68	0.85131	-11531.9
1G4I	A	1P7O	A	1.37466	2.3	60	99.19	0.88047	-11563
1G4I	A	2B04	A	1.90105	2.5	85	95.12	0.83648	-11354.9
1G4I	A	3ELO	A	2.48846	1.55	79	100	0.7935	-11516.7
1G4I	A	3U8I	A	2.55943	1.1	43	91.06	0.79545	-11126.5
1G6N	A	2GAU	A	2.90878	1.9	22	85.71	0.85501	-22103.6
1G6N	A	2OZ6	A	1.33713	2.8	67	93.33	0.9709	-23400.5
1G6N	A	3E97	A	3.29524	1.86	26	81.9	0.81374	-22227.2
1G6N	A	3I59	B	3.54679	2.29	37	81.43	0.79755	-20222
1G6N	A	3IWZ	A	1.79929	2.3	45	94.29	0.93313	-22538.2
1H7M	A	1VQ8	F	2.31059	2.2	33	87.25	0.83846	-10104
1H7M	A	2BO1	A	1.20786	1.7	72	98.04	0.95263	-11001.2
1H7M	A	3CPQ	A	1.58164	1.9	47	88.24	0.94478	-10788.5
1H7M	A	3V7Q	A	2.37352	1.55	24	84.31	0.81857	-10639.2
1H7M	A	3VI6	A	1.49378	1.59	39	86.27	0.93217	-10547
1HFZ	A	1B9O	A	1.6528	1.15	74	99.19	0.9223	-13310.8
1HFZ	A	1JSE	A	1.72729	1.12	41	86.29	0.91851	-13334.3
1HFZ	A	1JUG	A	1.77278	1.9	46	95.16	0.89708	-13036.2
1HFZ	A	1YRO	A	1.31071	1.9	64	97.58	0.95682	-13318.6
1HK0	X	1AMM	A	1.35252	1.2	77	99.42	0.96836	-20040.3
1HK0	X	1ELP	A	1.3215	1.95	87	98.84	0.97264	-19709
1HK0	X	1OKI	A	2.02997	1.4	34	96.53	0.91911	-18519.4
1HK0	X	2V2U	A	1.32255	1.9	74	98.84	0.97876	-19833.6
1HK0	X	3QK3	A	1.93268	1.95	36	94.8	0.92886	-18492.8
1HK0	X	5VH1	A	1.67832	2.3	50	98.27	0.94551	-19350.8
1HME	A	3TQ6	A	2.91519	2.45	20	92.21	0.75708	-6195.81
1HME	A	4QR9	A	3.20553	2	29	88.31	0.69108	-6015.25
1HME	A	5JH0	A	2.78047	2.18	40	81.82	0.75261	-6259.11
1HME	A	6CIK	N	3.43989	3.15	90	88.31	0.73535	-6041.72
1HMK	A	1B9O	A	1.35218	1.15	76	99.19	0.94528	-13511.4
1HMK	A	1HFX	A	1.50488	1.9	65	97.58	0.93255	-13171.2
1HMK	A	1YRO	A	1.53587	1.9	64	97.58	0.93573	-13283.7
1HMK	A	2VB1	A	1.81219	0.65	45	86.29	0.89868	-13374.1
1HMK	A	5V92	A	1.96256	1.11	40	93.55	0.88935	-13350
1HMK	A	6IP9	A	1.23452	1.85	94	96.77	0.96168	-13601.1
1HMS	A	1O8V	A	1.71608	1.6	42	98.48	0.95169	-12656
1HMS	A	1YIV	A	1.22171	2.1	64	96.21	0.96933	-12876.1
1HMS	A	3AKM	A	1.80062	1.9	33	97.73	0.91196	-12268.2
1HMS	A	4BVM	A	1.083	0.93	65	96.21	0.98173	-12992.2
1HMS	A	5BVT	A	1.16821	2.31	49	98.48	0.96988	-12909.6
1HMS	A	5Z4G	A	3.2382	1.5	23	96.97	0.8124	-11527.4
1HTI	A	1MO0	B	1.36944	1.7	63	98.39	0.96152	-28365.2
1HTI	A	1NEY	A	1.49569	1.2	52	98.39	0.95449	-28230.7
1HTI	A	2BTM	A	2.12581	2.4	43	97.58	0.93376	-27184.3
1HTI	A	4P61	A	1.18697	1.34	89	97.18	0.97354	-28884.8
1HTI	A	6NEE	A	1.40629	1.9	71	99.19	0.96234	-28519.5
1HUU	A	1MUL	A	3.74588	2.3	57	84.44	0.67708	-6492.44
1HUU	A	1OWF	A	2.74409	1.95	43	100	0.73326	-6575.34
1HUU	A	2NP2	A	4.49094	3.02	34	98.89	0.59032	-6163.08
1HUU	A	4PT4	A	2.01914	2.04	48	98.89	0.80665	-6678.87
1HUU	A	4QJU	A	3.63	2.16	80	100	0.64768	-6550.99
1HUU	A	5LVT	A	2.09776	2.1	67	98.89	0.80768	-6719.39
1IET	A	1ICC	A	4.57087	2	66	84.69	0.62823	-8236.42
1IET	A	1M2I	A	5.7251	1.8	91	82.65	0.59713	-7145.69
1IET	A	1SOX	A	7.3568	1.9	39	77.55	0.55239	-7065.55
1IET	A	2IBJ	A	5.48733	1.55	61	85.71	0.60118	-7990.11
1IET	A	3OZZ	B	5.62388	1.7	80	82.65	0.61326	-6838.86
1IFC	A	3AKM	A	1.08252	1.9	82	99.24	0.25031	-13356.6
1IFC	A	3P6D	A	30.997	1.06	30	96.97	0.2736	-12852
1IFC	A	5GGE	A	2.47593	1.86	35	91.67	0.23035	-12731.9
1IFC	A	6C1Z	A	2.2147	1.3	24	98.48	0.22368	-12798.3
1IGV	A	1QX2	A	2.85566	1.44	79	100	0.72494	-7252.42
1IGV	A	2EGD	A	2.4479	1.8	35	100	0.74879	-7592.56
1IGV	A	4AQI	A	3.57626	1.7	34	84	0.70165	-7036.58
1IGV	A	5HYD	A	3.65143	2.3	46	88	0.65828	-7675.3
1IGV	A	5Z1Q	A	3.96663	2.3	21	90.67	0.70415	-6663.56
1IHB	A	1BD8	A	1.59538	1.8	46	93.83	0.93304	-16532.5
1IHB	A	4B93	B	2.23252	2	33	94.44	0.8712	-15970.7
1IHB	A	4HB5	A	2.14606	2.29	37	93.21	0.87539	-16518.8
1IHB	A	5MFI	A	7.24629	1.45	19	95.06	0.54285	-13183.5
1IMQ	A	3GKL	C	2.1146	2.2	90	95.35	0.82274	-8006.13
1IMQ	A	4QKO	A	2.11911	1.8	49	97.67	0.81535	-7989.58
1IMQ	A	6ER6	A	2.2035	1.6	71	98.84	0.81013	-8143.79
1IMQ	A	6ERE	C	2.52523	2.25	63	98.84	0.78456	-7898.34
1IO2	A	1UAX	A	1.67174	2	57	97.18	0.9383	-23880
1IO2	A	2D0B	A	3.98104	2.1	27	75.12	0.8089	-20513
1IO2	A	3KIO	A	3.2527	2.9	39	93.9	0.8515	-20939.5
1IO2	A	3P83	D	2.15054	3.05	47	92.02	0.90704	-22385
1IRO	A	1RB9	A	1.1279	0.92	69	90.74	0.94575	-4425.02
1IRO	A	1YK4	A	1.19688	0.69	63	94.44	0.89825	-4488.33
1IRO	A	4RXN	A	0.670498	1.2	94	100	0.99431	-4561.34
1JIW	I	1SMP	I	2.12274	2.3	38	92.45	0.10765	-9286
1K9Q	A	1YW5	A	3.40418	1.6	31	77.5	0.54881	-2380.03
1K9Q	A	3L4H	A	3.04991	1.8	42	77.5	0.60075	-2327.12
1K9Q	A	5DWS	E	2.27585	1.65	53	80	0.63533	-2426.52
1K9Q	A	5DZD	A	2.672	1.57	56	80	0.63055	-2526.22
1KCQ	A	1D0N	A	1.61129	2.5	89	99.04	0.91039	-9611.24
1KCQ	A	1J72	A	1.87557	2.5	58	98.08	0.88385	-9306.01
1KCQ	A	1SVY	A	2.40628	1.75	40	90.38	0.8645	-8831.74
1KCQ	A	3FG7	A	4.71395	2	26	79.81	0.77746	-8404.25
1KCQ	A	4CBU	G	4.87965	1.3	22	76.92	0.80254	-8301.33
1KCQ	A	5A1K	A	1.39324	2.9	66	96.15	0.92145	-9492.5
1KE4	A	1RGY	A	0.864775	1.52	78	99.44	0.98935	-45979.5
1KE4	A	1RGZ	A	1.24632	1.37	70	99.44	0.97572	-45070
1KE4	A	3RJU	A	4.39918	1.5	27	79.61	0.82307	-38606.9
1KE4	A	5CHU	A	1.41081	1.1	44	95.81	0.96634	-43546
1KE4	A	5EVL	A	1.83957	1.52	49	94.41	0.9396	-43527
1KE4	A	5GKV	A	8.56013	1.9	17	83.8	0.77463	-36507
1KFW	A	3QOK	A	6.56131	2.6	34	80	0.7392	-40245.8
1KFW	A	6EPB	A	4.34544	1.75	38	79.54	0.83137	-41188.1
1LBI	A	1JFT	A	6.51211	2.5	32	82.78	0.86011	-35849
1LBI	A	4KQ9	A	12.9947	1.9	18	75	0.68988	-33898
1LNI	A	1A2P	A	9.012	1.5	34	80.21	0.52238	-7267.01
1LNI	A	1MGR	A	1.15012	1.7	71	96.88	0.77785	-8985.99
1LNI	A	1PYL	A	1.37685	1.51	60	93.75	0.7629	-8967.32
1LUC	A	1LUC	B	3.43139	1.5	34	84.51	0.89105	-38317.9
1LUC	A	1NQK	A	5.76673	2.2	19	82.82	0.8011	-36455.5
1LUC	B	1LUC	A	2.43508	1.5	32	99.07	0.97179	-36251
1LUC	B	3RAO	A	5.30819	2.3	18	87.96	0.80444	-31986.6
1LUC	B	6FRI	A	1.37824	2.3	51	96.6	0.87368	-37061.2
1LVE	A	1HXM	A	2.98383	3.12	23	95.9	0.80997	-10839.2
1LVE	A	1KTR	L	1.20531	2.7	68	92.62	0.961	-11529.2
1LVE	A	4KV5	J	1.67343	3	25	89.34	0.9267	-11015.6
1LVE	A	4UNU	A	2.63902	0.95	51	86.07	0.83293	-10945
1LVE	A	4YQX	L	1.22646	2.83	78	92.62	0.96119	-11449.2
1LVE	A	5E2W	L	1.32922	1.5	63	99.18	0.95007	-11295.6
1LVE	A	5HJ3	J	1.05578	3.3	93	100	0.97507	-11301.8
1LVE	A	6FR4	A	2.89013	1.28	37	89.34	0.82758	-11181.8
1LZ1	A	1QQY	A	1.54761	1.85	53	99.23	0.93535	-14215
1LZ1	A	2VB1	A	1.21985	0.65	61	97.69	0.97065	-14512.2
1LZ1	A	2Z2F	A	1.17163	1.5	70	97.69	0.97221	-14740.3
1LZ1	A	6IP9	A	2.22203	1.85	42	84.62	0.88567	-13580.8
1MBG	A	1GUU	A	2.73411	1.6	46	94.34	0.79007	-5231.98
1MBG	A	1H8A	C	2.08586	2.23	94	98.11	0.7965	-5099.34
1MBG	A	3OSG	A	2.22458	2	42	75.47	0.80803	-5012.15
1MBG	A	3UKG	A	2.43284	2.95	24	92.45	0.7569	-4800.55
1MBG	A	4CZZ	B	2.47202	3	30	86.79	0.78036	-4690.23
1MGR	A	1LNI	A	1.324	1	71	93.94	0.95001	-9295.01
1MGR	A	1PYL	A	1.39273	1.51	56	94.95	0.93771	-9228.78
1MGR	A	2C4B	A	8.08804	1.3	31	82.83	0.63057	-7184.41
1MJC	A	3I2Z	B	1.42731	1.1	72	97.1	0.92178	-5994.08
1MJC	A	3ULJ	A	2.0487	1.06	41	91.3	0.834	-5953
1MJC	A	5JX4	A	1.59894	1.8	64	88.41	0.86618	-5930.47
1MJC	A	5YTX	A	1.68651	1.55	46	94.2	0.87434	-5948.66
1MSI	A	1UCS	A	0.983432	0.62	85	88.57	0.96411	-6234
1MSI	A	5XQV	A	0.887915	0.97	58	85.71	0.96518	-6256.1
1N0J	A	3DC6	A	1.11958	1.8	70	96.48	0.97824	-23761.6
1N0J	A	4C7U	A	1.31833	1.95	59	97.49	0.9671	-23244.1
1N0J	A	4FFK	A	1.63079	1.76	44	95.98	0.93926	-22772.3
1N0J	A	6GSC	A	2.51113	1.32	50	90.95	0.89232	-23077.4
1OH0	A	1OHP	A	1.71825	1.53	36	92.37	0.92933	-12935.7
1OH0	A	3MSO	A	3.72076	2.57	20	83.21	0.72233	-12592.5
1OH0	A	4CDL	A	1.95012	2.5	83	96.18	0.8962	-12931.7
1OH0	A	4PEJ	A	1.56057	1.85	88	91.6	0.92535	-13126.2
1OH0	A	5CXO	A	1.84189	1.8	28	88.55	0.8922	-12451.1
1OIA	A	1A9N	B	1.5601	2.38	76	93.68	0.93002	-10754
1OIA	A	3LQV	A	3.11935	2.38	34	77.89	0.80657	-9446.91
1OIA	A	5W0H	A	4.88326	1.11	22	77.89	0.70482	-9419.46
1OIA	A	6CMN	A	1.97526	1.8	87	95.79	0.89445	-10202.1
1ONC	A	1M07	A	1.59504	1.8	50	98.08	0.91018	-10091.8
1ONC	A	2E0O	B	2.91555	2	24	89.42	0.80208	-9481.67
1ONC	A	2P7S	A	1.84184	1.8	39	99.04	0.89301	-9802.12
1ONC	A	6ETK	A	2.99106	0.85	29	89.42	0.80048	-9437.34
1OTR	B	1BT0	A	2.0821	1.7	62	96.05	0.36208	-7312
1OTR	B	3RT3	B	1.80206	2.01	35	97.37	0.39096	-7239.02
1OTR	B	4FBJ	B	2.12325	1.6	54	97.37	0.38264	-7221.81
1OTR	B	5JP1	B	2.17363	2.1	15	96.05	0.35892	-7032.64
1OTR	B	5TL7	A	2.055	2.44	33	98.68	0.38674	-7212.21
1OTR	B	5V5G	B	1.84714	2.1	90	96.05	0.38137	-7641.96
1OTR	B	6ML1	E	1.67551	1.9	77	98.68	0.37717	-7524.86
1P2P	A	1G4I	A	1.5308	0.97	85	99.19	0.9452	-12474
1P2P	A	1GP7	A	1.69422	2.6	54	99.19	0.93158	-12452.1
1P2P	A	1S6B	B	1.81773	1.6	56	93.55	0.9184	-12643.4
1P2P	A	3ELO	A	2.29501	1.55	81	100	0.86216	-12501.5
1P2P	A	3U8I	A	3.11184	1.1	44	90.32	0.84865	-11914.6
1PDO	A	3IPR	A	1.79025	2.5	26	93.33	0.92017	-14852.7
1PDO	A	3LFH	A	2.28798	1.8	38	88.89	0.86139	-14710.2
1PDO	A	3MTQ	A	2.60743	1.7	23	88.15	0.82152	-14196.4
1PGA	A	1IGD	A	0.861779	1.1	89	98.21	0.96636	-4971.62
1PGA	A	5OFS	A	1.11035	1.1	82	100	0.93227	-4864.58
1POH	A	1Y51	A	1.68758	1.65	34	89.41	0.90158	-8136.78
1POH	A	2NZU	L	1.74118	2.5	40	94.12	0.89754	-8062.16
1POH	A	3LE1	A	1.42543	1.51	49	91.76	0.93009	-8388.45
1QGV	A	2AV4	A	1.9939	1.73	75	94.37	0.91833	-16867.5
1QGV	A	3GIX	A	2.11114	1.33	39	93.66	0.90282	-16566.4
1QGV	A	5GU6	A	9.09928	2	20	79.58	0.63776	-13201.6
1QLP	A	2WXZ	A	4.54086	2.8	24	88.07	0.81424	-43890.3
1QLP	A	3ZHA	A	3.1619	2.55	29	89.59	0.86586	-47303.6
1QLP	A	4X30	A	2.47259	1.55	44	93.91	0.92468	-48494.3
1QLP	A	5CDZ	A	4.56757	1.45	62	91.37	0.8507	-47718.2
1QLP	A	5HGC	A	2.1687	2.43	49	92.13	0.93679	-48234.1
1QM4	A	4LE5	A	3.18734	1.7	40	91.41	0.91501	-39995.4
1QM4	A	4ODJ	A	1.62644	1.6	61	94.19	0.96443	-43375.4
1QM4	A	5A1I	A	1.63815	1.09	87	96.21	0.96069	-44609.8
1QM4	A	5H9U	C	1.7011	2.67	54	92.42	0.96226	-42453.1
1QND	A	1IKT	A	4.94933	1.75	41	84.55	0.68714	-10970.5
1QND	A	1PZ4	A	4.65538	1.35	33	81.3	0.64233	-10568.1
1RG8	A	1BAR	B	3.59771	2.7	91	94.52	0.89432	-13610.2
1RG8	A	1NUN	A	3.19415	2.9	36	80.14	0.87526	-13078.7
1RG8	A	1Q1U	A	3.84328	1.7	34	82.88	0.85169	-12583
1RG8	A	1QQL	A	3.17809	2.3	70	80.82	0.89223	-13142
1RG8	A	2FDB	M	3.08176	2.28	24	80.82	0.86003	-13318.5
1RG8	A	4OEE	A	2.32725	1.5	58	89.04	0.91379	-13909.2
1RHG	A	1BGC	A	1.53562	1.7	82	90.8	0.93826	-21379.6
1RIS	A	1VMB	A	2.27176	1.7	23	86.14	0.85639	-10088.1
1RIS	A	2J5A	A	2.79117	2.3	29	93.07	0.8755	-10219.9
1RN1	C	1FUS	A	1.38872	1.3	64	95.19	0.92778	-9036.92
1RN1	C	1RDS	A	1.01859	1.8	67	98.08	0.96246	-9132.94
1RN1	C	3AGN	A	2.70769	0.96	34	93.27	0.82818	-8306.06
1RN1	C	3WR2	A	3.7129	1.75	47	86.54	0.85078	-8220.19
1ROP	A	1YO7	A	1.13589	2.8	92	96.83	0.95798	-5760.16
1RTB	A	1B6V	A	1.13237	2	94	100	0.9809	-10749.1
1RTB	A	2E0O	B	1.3468	2	69	100	0.95941	-10741.3
1RTB	A	2VQ9	A	3.90887	1.85	29	77.42	0.80857	-10026.6
1RTB	A	3ZBW	A	2.82324	1.8	40	86.29	0.84742	-10499.9
1RTB	A	5AR6	A	1.88962	1.25	48	90.32	0.91304	-10216.5
1RTP	1	3K21	A	7.23828	1.15	24	81.65	0.55851	-8654.1
1RTP	1	3NCG	A	6.88692	2.49	25	94.5	0.57131	-8447.94
1RTP	1	5ZGM	A	1.16597	1.4	62	99.08	0.97497	-11069
1RTP	1	5ZH6	A	1.45317	1.54	54	95.41	0.95329	-10823.9
1SAK	A	3Q01	A	2.96675	2.1	86	88.1	0.71644	-2792.52
1SHF	A	2A08	A	1.93648	1.54	45	83.05	0.82615	-5285.42
1SHF	A	2V1Q	A	1.48192	1.2	31	91.53	0.89822	-5405.18
1SHF	A	3A98	A	1.83863	2.1	24	84.75	0.85063	-5241.17
1SHF	A	4AG1	C	1.2128	1.4	85	100	0.93428	-5403.32
1SHF	A	4AG2	C	0.933803	1.8	84	98.31	0.96402	-5518.31
1SHF	A	4LE9	A	8.64063	1.34	71	94.92	0.62754	-3647.88
1SHF	A	4U5W	B	1.32411	1.86	62	94.92	0.93691	-5402.61
1SHF	A	5XGG	A	1.81121	1.72	44	84.75	0.85894	-5369.54
1SHG	A	1TG0	A	2.10414	0.97	18	82.26	0.83681	-5207.56
1SHG	A	3NGP	A	1.33067	1.08	89	91.94	0.92182	-5285.2
1SHG	A	4GLM	A	1.64701	1.9	30	80.65	0.88819	-5367.41
1SHG	A	5NVJ	A	1.68596	1.18	36	80.65	0.89097	-5433.45
1SSO	A	1WVL	A	2.557	2.6	86	91.94	0.71173	-5330.85
1SSO	A	1XYI	A	2.51638	1.45	82	91.94	0.70872	-5273.53
1SSO	A	4CJ2	C	2.73667	1.5	61	91.94	0.70193	-5579.53
1SUP	A	1GA6	A	8.68358	1	23	89.09	0.72114	-23014.4
1SUP	A	1GCI	A	1.18423	0.78	61	97.82	0.94708	-28790.5
1SUP	A	1R0R	E	0.783581	1.1	70	99.64	0.96434	-29481.8
1SUP	A	1THM	A	1.69724	1.37	45	95.27	0.92175	-27817.1
1SUP	A	2Z30	A	2.03739	1.65	41	97.82	0.90881	-27291.5
1SUP	A	3TI9	A	2.02943	1.8	34	94.55	0.90616	-26786.7
1SUP	A	3VYV	A	0.606452	1.36	87	99.64	0.97164	-29680.9
1TEN	A	2CK2	A	1.53756	2	42	97.78	0.93826	-7907.36
1TEN	A	2RB8	A	1.06885	1.45	92	100	0.97031	-8118.23
1TEN	A	3CSG	A	2.18844	1.8	20	96.67	0.86832	-7811.32
1TEN	A	5L2H	A	1.54661	1.8	29	98.89	0.91725	-7601.05
1TEN	A	6BRB	D	2.25786	2.82	81	92.22	0.88465	-7634.89
1TIT	A	3QP3	A	2.06167	2	19	81.63	0.76278	-8429.3
1TIT	A	5JDJ	A	1.9788	1.74	31	86.73	0.76818	-8157.11
1TPK	A	1NL1	A	3.30769	1.9	39	88.64	0.71031	-6924.64
1TPK	A	2FD6	A	1.8494	1.9	47	94.32	0.82693	-7312.38
1TTQ	A	1WQ5	A	2.65397	2.3	84	96.27	0.91145	-31799.2
1TTQ	A	3NAV	A	1.50432	2.1	63	96.64	0.95722	-33605.4
1TTQ	A	5EY5	A	2.21293	1.97	43	95.15	0.9266	-31205.7
1TTQ	A	5KMY	A	2.28093	1.91	32	94.78	0.92664	-31372
1TTQ	A	5NDY	A	8.93462	1.95	19	76.49	0.6556	-26661
1TYV	A	2V5I	A	2.06305	1.6	61	98.74	0.93907	-56803.8
1TYV	A	3RIQ	A	3.03295	1.5	37	96.57	0.89834	-53191.8
1UBQ	A	2FAZ	A	1.69006	2	38	94.74	0.9015	-7311.95
1UBQ	A	3DBH	I	1.82621	2.85	59	100	0.88324	-7453.82
1UBQ	A	5JP1	B	2.50187	2.1	15	96.05	0.7751	-7018.81
1UBQ	A	5V5H	B	1.47494	1.5	91	98.68	0.93753	-7807.31
1UBQ	A	6BYH	C	1.32855	2.61	78	93.42	0.94665	-7744.45
1UBQ	A	6GF1	A	2.85739	1.93	30	96.05	0.85002	-7279.79
1WIT	A	2Y25	A	2.75705	3.5	29	87.1	0.79839	-7622.56
1WIT	A	5AEA	A	3.12642	1.9	21	90.32	0.75557	-7912.89
1WQ5	A	3NAV	A	2.33883	2.1	63	96.64	0.91168	-33506.2
1WQ5	A	5CGQ	A	2.19471	1.18	85	100	0.91912	-34572.1
1WQ5	A	5EY5	A	3.23352	1.97	43	95.9	0.86695	-31675.3
1WQ5	A	5TCH	A	3.15556	2.35	29	83.58	0.86374	-31915.1
1YYJ	A	3DE8	A	2.4515	1.72	92	99.06	0.83484	-11191.8
1YYJ	A	4ER9	A	2.82337	1.9	81	99.06	0.77436	-11270.6
1ZG4	A	1N9B	A	1.29241	0.9	68	91.61	0.96621	-31950.6
1ZG4	A	3P09	A	2.89092	1.9	30	85.66	0.90031	-30050.2
1ZG4	A	3ZDJ	A	0.91608	2.4	80	91.61	0.98641	-32609.8
1ZG4	A	4C75	A	2.19941	2.2	58	84.62	0.91941	-32290
1ZG4	A	4HES	A	4.57143	1.9	20	83.92	0.86154	-28661.3
1ZG4	A	5AQB	A	0.871059	1.37	93	93.01	0.99492	-33392.3
1ZG4	A	5NE2	A	2.26745	1.19	42	85.31	0.91837	-32626
1ZG4	A	6NIQ	A	2.04605	1.35	53	84.97	0.92343	-32503.9
1ZNJ	B	1TGR	A	2.72761	1.42	60	80	0.2025	-2221.58
1ZNJ	B	3KR3	D	6.82387	2.2	48	83.33	0.22968	-2060.79
2A36	A	1GRI	A	2.51736	3.1	73	88.14	0.75345	-4834.81
2A36	A	3JV3	A	1.69033	2.4	45	89.83	0.8276	-5028
2A36	A	4GLM	A	2.18291	1.9	27	86.44	0.7805	-5088.52
2A36	A	4RUG	A	2.04786	1.73	38	94.92	0.79276	-5245.23
2A36	A	6B25	A	2.38922	2.39	19	88.14	0.75021	-4985.75
2ABD	A	2CB8	A	2.09693	1.4	93	100	0.75844	-8183.61
2ABD	A	2WH5	A	2.51049	2.6	43	95.35	0.74536	-7636.19
2ABD	A	3EPY	A	21.0185	2.01	62	98.84	0.38914	-6119.77
2ABD	A	3FP5	A	2.32245	1.61	53	96.51	0.7569	-8010.76
2CI2	I	1TO2	I	1.24557	1.3	92	77.11	0.95002	-6819.06
2CI2	I	1VBW	A	1.82022	0.93	37	75.9	0.86257	-6364.22
2DRI	A	2IOY	A	0.978659	1.9	57	99.26	0.98922	-30670.9
2DRI	A	4WUT	A	1.80687	1.5	30	98.89	0.94296	-29411.6
2DRI	A	4YV7	A	1.78525	2.3	39	91.51	0.94777	-29536.9
2DRI	A	4ZJP	A	0.915449	1.63	75	99.26	0.99089	-31236.4
2DRI	A	5IX8	A	2.14596	1.6	24	83.76	0.9276	-28272.4
2H61	A	2EGD	A	2.48134	1.8	31	81.52	0.84572	-9236.95
2H61	A	2PQ3	A	5.41879	1.3	23	76.09	0.58932	-8147.55
2H61	A	2WCB	A	4.3356	1.73	39	92.39	0.68161	-9672.64
2H61	A	2Y5I	A	1.82713	2.03	55	98.91	0.89738	-9294.86
2H61	A	5HYD	A	4.99158	2.3	47	95.65	0.5895	-9892.6
2HPR	A	1PCH	A	1.09981	1.8	46	85.06	0.90843	-8266.48
2HPR	A	1PTF	A	1.22311	1.6	60	96.55	0.95061	-8422.09
2HPR	A	1Y51	A	1.0375	1.65	69	100	0.96399	-8574.54
2HPR	A	2NZU	L	1.10366	2.5	80	98.85	0.96266	-8194.68
2HPR	A	3LE1	A	1.37082	1.51	44	89.66	0.87044	-8085.51
2IMM	A	1HIL	A	1.00397	2	89	100	0.97113	-10616.1
2IMM	A	3LRS	L	2.33607	2.37	42	89.47	0.86093	-10137.4
2IMM	A	3UJI	L	2.31287	1.6	51	87.72	0.85423	-10423.6
2IMM	A	4LAS	H	1.85086	2.33	24	93.86	0.9009	-10254.5
2IMM	A	4TRP	L	1.26419	1.25	68	99.12	0.94364	-10614.8
2IMM	A	5D7S	H	2.83247	1.88	29	92.98	0.80677	-10055.9
2IMM	A	5NBI	L	1.33884	2.1	64	98.25	0.9405	-10612.9
2IMM	A	5W05	L	1.02707	1.64	77	100	0.96668	-10635.7
2LZM	A	1K28	A	1.71856	2.9	44	98.17	0.94316	-18289.2
2LZM	A	1LPY	A	1.15859	1.65	92	98.78	0.9736	-19287.5
2LZM	A	5EWX	A	2.71899	2.6	76	100	0.82118	-19482
2NVH	A	1MD6	A	2.93465	1.6	31	79.08	0.82476	-14243.2
2NVH	A	2WRY	A	2.89207	1.58	37	84.31	0.84448	-14882.8
2NVH	A	3LTQ	A	1.21835	2.1	90	98.69	0.96511	-15661.6
2NVH	A	4GAI	A	1.53769	1.49	70	98.69	0.93805	-15473.6
2NVH	A	4IZE	A	3.28348	2	22	94.77	0.84766	-13615.3
2NVH	A	8I1B	A	1.63724	2.4	79	94.77	0.93493	-15272
2OCJ	A	2P52	A	1.20224	1.5	88	89.5	0.97153	-19902.3
2OCJ	A	2XWC	A	1.6156	1.82	59	87.67	0.95092	-19555.6
2RN2	A	1JL2	B	3.27168	1.76	77	85.81	0.82722	-15110.5
2RN2	A	1RIL	A	2.84957	2.8	57	90.97	0.86907	-15104.7
2RN2	A	2E4L	A	1.62308	2	69	98.71	0.93506	-16160
2RN2	A	2EHG	A	8.94649	1.6	24	76.13	0.7192	-13290.4
2RN2	A	2Z1I	A	1.73179	2	94	97.42	0.91883	-16853.5
2RN2	A	3H08	A	4.04362	1.6	50	85.81	0.82288	-15649.6
2RN2	A	3HST	B	5.74777	2.25	34	79.35	0.71203	-13928.8
2RN2	A	4IBN	A	5.08564	1.62	37	94.84	0.7718	-15388
2TRT	A	2NS7	D	3.06637	2.4	75	82.03	0.87434	-22291.6
2TRT	A	2OPT	A	3.16402	2.05	28	88.48	0.7371	-21709
2TRT	A	2QIB	A	8.24345	1.7	18	76.96	0.63128	-21543.6
2TRT	A	2XGE	A	2.06026	2.14	93	88.94	0.91337	-22781.4
2TRT	A	3ZQI	A	1.91719	1.5	70	92.63	0.91999	-22984.5
2TRT	A	4D5C	A	1.75969	1.7	64	88.48	0.93064	-22899
2TRX	A	2I4A	A	1.40754	1	58	97.22	0.93535	-12401.1
2TRX	A	2YN1	A	1.18965	1.3	87	96.3	0.95048	-12572.3
2TRX	A	3GNJ	A	2.19873	1.99	21	89.81	0.85914	-11863.6
2TRX	A	3HZ4	A	1.53136	2.3	33	89.81	0.93071	-12147.7
2TRX	A	3TCO	A	1.80352	1.9	39	97.22	0.87429	-12364.1
2TRX	A	6NUP	A	1.42002	1.6	53	94.44	0.93518	-12392.8
2TS1	A	1H3E	A	4.22992	2.9	28	92.84	0.8198	-43591.1
2TS1	A	44198	A	2.41911	2.9	50	97.14	0.9255	-48771.2
2TS1	A	4OUD	A	1.90573	2.65	55	95.94	0.94447	-48355.2
3ECA	A	2WLT	A	1.25212	1.4	51	99.08	0.9779	-35722.5
3ECA	A	5K4H	C	1.85593	2	55	96.01	0.94461	-35944.7
3ECA	A	5OT0	A	3.15455	2.18	28	95.09	0.88271	-32267.1
3GLY	A	2FBA	A	4.84768	1.1	36	90.21	0.86359	-52215.8
3GLY	A	6FHV	A	1.21834	2	57	98.09	0.97684	-56136.6
3GLY	A	6FHW	A	1.65644	3.6	52	99.36	0.96571	-54927.9
3HHR	A	1Z7C	A	4.22503	2	88	84.21	0.76488	-21918.5
3HHR	A	3N06	A	5.29992	2	26	90.53	0.79256	-21861.7
3MBP	A	2ZYO	A	4.1605	1.55	31	95.41	0.79468	-42397.4
3MBP	A	3JYR	A	0.792158	1.75	94	100	0.99676	-47269.2
3MBP	A	3OSQ	A	0.865579	1.9	60	99.46	0.99586	-47092.2
3MBP	A	5DVI	A	4.84243	1.25	20	95.41	0.81174	-39013.5
3MBP	A	5K94	A	3.66221	2.1	73	100	0.81248	-46629.7
3MBP	A	6DTS	A	2.12008	1.5	35	97.03	0.94446	-43072.2
3PGK	A	1HDI	A	3.54304	1.8	61	98.32	0.87358	-48641.9
3PGK	A	1ZMR	A	4.28876	2.4	43	90.62	0.84073	-44962.5
3PGK	A	2WZB	A	6.15962	1.47	65	96.63	0.68084	-48510.3
3PGK	A	3UWD	A	4.105	1.68	53	93.03	0.85824	-46650.2
3SIL	A	2F25	A	6.27523	1.95	21	88.65	0.79713	-34036
3SIL	A	4Q6K	A	8.30554	1.9	32	89.71	0.78311	-31639.4
3SSI	A	4HWX	A	2.20551	1.9	46	94.69	0.83557	-9642.06
4LYZ	A	1HHL	A	1.2337	1.9	91	100	0.96101	-13719
4LYZ	A	1LMQ	A	1.19784	1.6	61	98.45	0.97192	-13420.9
4LYZ	A	1YRO	A	1.80326	1.9	39	82.95	0.90238	-12590.3
4LYZ	A	2GV0	A	1.10617	1.9	68	100	0.97687	-13780
4LYZ	A	4YF2	A	1.3488	2.15	51	97.67	0.95373	-13244.5
4LYZ	A	5V92	A	1.1189	1.11	82	100	0.97374	-13783.5
5CRO	A	1ORC	A	2.24796	1.54	92	89.39	0.84009	-5704.85
5CRO	A	2PIJ	A	2.48441	1.7	43	86.36	0.75412	-5258.45
5DFR	A	2HXV	A	18.9079	1.8	19	76.73	0.48565	-9867.02
5DFR	A	3IA4	A	1.6674	1.7	56	98.11	0.93496	-17099.5
5DFR	A	3TQ8	A	1.48749	1.9	44	97.48	0.95245	-17165.8
5DFR	A	3TQ9	A	3.21945	2.3	45	84.28	0.89101	-16399.4
5DFR	A	3VCO	A	2.78859	1.95	31	96.23	0.84293	-16578.7
5DFR	A	4OR7	A	1.09822	1.76	92	100	0.97093	-17863.3
5DFR	A	5FDA	A	2.47657	1.55	80	100	0.88864	-17904.7
5PTI	A	1G6X	A	1.23224	0.86	93	100	0.95766	-4743.41
5PTI	A	1KTH	A	1.67662	0.95	34	91.38	0.86318	-4567.74
5PTI	A	3BYB	A	1.52108	1.63	47	94.83	0.89276	-4595.87
5PTI	A	4ISO	B	1.7591	2.01	36	94.83	0.88994	-4619.58
5PTI	A	5JB5	A	1.23228	1.6	69	94.83	0.94101	-4603.82
