# Supplementary material for: Systematic evaluation of computational tools to predict the effects of mutations on protein stability in the absence of experimental structures
Source: Brief Bioinform. 2022 Feb 21;23(2):bbac025. doi: 10.1093/bib/bbac025 (PMC9155634; doi:10.1093/bib/bbac025)
Supplement: Supplementyary_S2648_dataset_bbac025 [file supplementyary_s2648_dataset_bbac025.zip]

Archive with 1 entries (1 files):
- Supplementyary_S2648_dataset_bbac025.csv
