# Supplementary material for: Systematic evaluation of computational tools to predict the effects of mutations on protein stability in the absence of experimental structures
Source: Brief Bioinform. 2022 Feb 21;23(2):bbac025. doi: 10.1093/bib/bbac025 (PMC9155634; doi:10.1093/bib/bbac025)
Supplement: Supplementyary_S2648_dataset_bbac025 [file supplementyary_s2648_dataset_bbac025.zip › Supplementyary_S2648_dataset_bbac025.csv]

PDB	WILD_TYPE	CHAIN	POSITION	MUTANT	PH	TEMPERATURE	DDG
1A43A.pdb	G	A	156	A	7.3	25.0	-2.40
1A43A.pdb	E	A	159	D	7.3	25.0	-4.55
1A43A.pdb	R	A	167	A	7.3	25.0	-4.55
1A43A.pdb	W	A	184	A	7.3	25.0	-0.70
1A43A.pdb	C	A	218	S	7.3	25.0	-3.70
1A5EA.pdb	W	A	15	D	8.5	20.0	0.19
1A5EA.pdb	L	A	37	S	8.5	20.0	0.81
1A5EA.pdb	L	A	121	R	8.5	20.0	0.55
1AEPA.pdb	L	A	14	K	7.4	25.0	-1.18
1AEPA.pdb	T	A	28	A	7.4	25.0	0.48
1AEPA.pdb	A	A	137	K	7.4	25.0	-1.40
1AEPA.pdb	T	A	141	A	7.4	25.0	-1.03
1AG2A.pdb	M	A	129	V	7.0	25.0	-0.11
1AG2A.pdb	F	A	175	W	7.0	22.0	-0.05
1AG2A.pdb	V	A	180	I	7.0	25.0	-0.25
1AG2A.pdb	T	A	183	A	7.0	25.0	-4.04
1AG2A.pdb	T	A	190	V	7.0	25.0	0.19
1AG2A.pdb	F	A	198	S	7.0	25.0	-2.15
1AG2A.pdb	E	A	200	K	7.0	25.0	-0.23
1AG2A.pdb	R	A	208	H	7.0	25.0	-1.05
1AG2A.pdb	V	A	210	I	7.0	25.0	-0.07
1AG2A.pdb	Q	A	217	R	7.0	25.0	-1.88
1AJ3A.pdb	H	A	10	A	7.0	25.0	0.50
1AJ3A.pdb	H	A	10	G	7.0	25.0	-0.50
1AJ3A.pdb	F	A	12	A	7.0	25.0	-3.70
1AJ3A.pdb	F	A	12	L	7.0	25.0	-1.30
1AJ3A.pdb	R	A	14	A	7.0	25.0	-0.30
1AJ3A.pdb	R	A	14	G	7.0	25.0	-1.90
1AJ3A.pdb	M	A	16	A	7.0	25.0	-2.20
1AJ3A.pdb	D	A	17	A	7.0	25.0	-0.20
1AJ3A.pdb	D	A	17	G	7.0	25.0	-1.20
1AJ3A.pdb	S	A	21	A	7.0	25.0	0.50
1AJ3A.pdb	S	A	21	G	7.0	25.0	-0.50
1AJ3A.pdb	W	A	22	F	7.5	25.0	-1.31
1AJ3A.pdb	I	A	23	A	7.0	25.0	-3.60
1AJ3A.pdb	I	A	23	V	7.0	25.0	-1.60
1AJ3A.pdb	E	A	25	A	7.0	25.0	0.10
1AJ3A.pdb	E	A	25	G	7.0	25.0	-1.10
1AJ3A.pdb	K	A	26	A	7.0	25.0	0.00
1AJ3A.pdb	V	A	30	A	7.0	25.0	-0.20
1AJ3A.pdb	T	A	40	A	7.0	25.0	0.30
1AJ3A.pdb	T	A	40	G	7.0	25.0	-0.10
1AJ3A.pdb	V	A	42	A	7.0	25.0	-0.40
1AJ3A.pdb	N	A	44	A	7.0	25.0	0.20
1AJ3A.pdb	N	A	44	G	7.0	25.0	-0.40
1AJ3A.pdb	L	A	45	A	7.0	25.0	-0.20
1AJ3A.pdb	K	A	47	A	7.0	25.0	0.40
1AJ3A.pdb	K	A	47	G	7.0	25.0	-0.50
1AJ3A.pdb	H	A	49	A	7.0	25.0	-1.40
1AJ3A.pdb	R	A	51	A	7.0	25.0	0.30
1AJ3A.pdb	R	A	51	G	7.0	25.0	-0.60
1AJ3A.pdb	L	A	52	A	7.0	25.0	-2.80
1AJ3A.pdb	A	A	54	G	7.0	25.0	-1.10
1AJ3A.pdb	L	A	56	A	7.0	25.0	-3.80
1AJ3A.pdb	A	A	58	G	7.0	25.0	-1.10
1AJ3A.pdb	H	A	59	A	7.0	25.0	-2.30
1AJ3A.pdb	I	A	63	A	7.0	25.0	-2.80
1AJ3A.pdb	I	A	63	V	7.0	25.0	-0.60
1AJ3A.pdb	Q	A	64	A	7.0	25.0	-0.70
1AJ3A.pdb	Q	A	64	G	7.0	25.0	-1.80
1AJ3A.pdb	V	A	66	A	7.0	25.0	-2.30
1AJ3A.pdb	D	A	68	A	7.0	25.0	-0.10
1AJ3A.pdb	D	A	68	G	7.0	25.0	-1.30
1AJ3A.pdb	K	A	72	A	7.0	25.0	-0.10
1AJ3A.pdb	K	A	72	G	7.0	25.0	-1.40
1AJ3A.pdb	L	A	73	A	7.0	25.0	-2.40
1AJ3A.pdb	I	A	84	A	7.0	25.0	-2.00
1AJ3A.pdb	I	A	84	V	7.0	25.0	-0.60
1AJ3A.pdb	Q	A	86	A	7.0	25.0	0.00
1AJ3A.pdb	Q	A	86	G	7.0	25.0	-1.30
1AJ3A.pdb	L	A	88	A	7.0	25.0	-2.80
1AJ3A.pdb	A	A	89	G	7.0	25.0	-1.10
1AJ3A.pdb	F	A	91	A	7.0	25.0	-2.80
1AJ3A.pdb	F	A	91	L	7.0	25.0	0.50
1AJ3A.pdb	D	A	93	A	7.0	25.0	0.70
1AJ3A.pdb	D	A	93	G	7.0	25.0	-0.30
1AJ3A.pdb	W	A	95	F	7.0	25.0	-2.10
1AJ3A.pdb	K	A	96	A	7.0	25.0	-0.40
1AJ3A.pdb	K	A	96	G	7.0	25.0	-1.30
1AJ3A.pdb	L	A	98	A	7.0	25.0	-3.80
1AJ3A.pdb	Q	A	100	A	7.0	25.0	0.40
1AJ3A.pdb	Q	A	100	G	7.0	25.0	-0.70
1AJ3A.pdb	A	A	102	G	7.0	25.0	-2.60
1AJ3A.pdb	A	A	104	G	7.0	25.0	-1.80
1AJ3A.pdb	R	A	105	A	7.0	25.0	0.00
1AKYA.pdb	V	A	8	I	7.5	25.0	-1.20
1AKYA.pdb	Q	A	48	E	7.7	25.0	-0.96
1AKYA.pdb	T	A	77	H	6.4	25.0	-0.90
1AKYA.pdb	T	A	110	H	6.3	25.0	-2.13
1AKYA.pdb	N	A	169	D	7.5	25.0	-2.15
1AKYA.pdb	I	A	213	F	7.5	25.0	-1.91
1AM7A.pdb	H	A	31	D	7.0	25.0	-1.60
1AM7A.pdb	H	A	48	N	7.0	25.0	-5.00
1AMQA.pdb	C	A	82	A	7.5	25.0	-0.45
1AMQA.pdb	C	A	82	S	7.5	25.0	-2.44
1AMQA.pdb	C	A	191	A	7.5	25.0	-1.12
1AMQA.pdb	C	A	191	F	7.5	25.0	-0.90
1AMQA.pdb	C	A	191	G	7.5	25.0	-0.02
1AMQA.pdb	C	A	191	R	7.5	25.0	-1.69
1AMQA.pdb	C	A	191	S	7.5	25.0	-1.44
1AMQA.pdb	C	A	191	W	7.5	25.0	-2.25
1AMQA.pdb	C	A	191	Y	7.5	25.0	-1.05
1AMQA.pdb	C	A	192	A	7.5	25.0	-1.21
1AMQA.pdb	C	A	192	S	7.5	25.0	-0.99
1AMQA.pdb	C	A	270	A	7.5	25.0	-1.68
1AMQA.pdb	C	A	401	A	7.5	25.0	1.06
1AMQA.pdb	C	A	401	S	7.5	25.0	-1.79
1ANKA.pdb	D	A	84	H	7.2	51.8	-1.40
1ANKA.pdb	G	A	85	V	7.2	51.8	-2.40
1ANKA.pdb	F	A	86	L	7.2	51.8	-0.80
1ANKA.pdb	R	A	88	G	7.4	51.8	-0.10
1AONU.pdb	I	U	3	C	7.8	25.0	-0.44
1AONU.pdb	I	U	3	W	7.8	25.0	-0.25
1AONU.pdb	I	U	48	W	7.8	25.0	-0.20
1AONU.pdb	V	U	95	C	7.8	25.0	-0.25
1APSA.pdb	Y	A	11	F	5.5	28.0	1.04
1APSA.pdb	Y	A	11	I	5.5	28.0	-2.24
1APSA.pdb	V	A	13	A	5.5	28.0	-2.63
1APSA.pdb	V	A	17	A	5.5	28.0	-1.84
1APSA.pdb	V	A	20	A	5.5	28.0	-0.28
1APSA.pdb	F	A	22	L	5.5	28.0	-1.29
1APSA.pdb	Y	A	25	A	5.5	28.0	0.10
1APSA.pdb	A	A	30	G	5.5	28.0	-1.65
1APSA.pdb	V	A	36	A	5.5	28.0	-2.54
1APSA.pdb	W	A	38	F	5.5	28.0	-0.02
1APSA.pdb	V	A	39	A	5.5	28.0	-1.63
1APSA.pdb	T	A	42	A	5.5	28.0	-1.84
1APSA.pdb	G	A	45	A	5.5	28.0	-1.73
1APSA.pdb	V	A	47	A	5.5	28.0	-1.87
1APSA.pdb	V	A	51	A	5.5	28.0	-1.88
1APSA.pdb	W	A	64	A	5.5	28.0	-1.50
1APSA.pdb	I	A	75	V	5.5	28.0	-1.41
1APSA.pdb	T	A	78	S	5.5	28.0	-1.41
1APSA.pdb	E	A	83	D	5.5	28.0	-1.51
1APSA.pdb	I	A	86	V	5.5	28.0	-1.57
1APSA.pdb	L	A	89	A	5.5	28.0	-1.67
1ARRA.pdb	Q	A	9	G	7.5	25.0	0.22
1ARRA.pdb	R	A	13	G	7.5	25.0	0.27
1ARRA.pdb	R	A	16	G	7.5	25.0	-0.64
1ARRA.pdb	E	A	17	G	7.5	25.0	-0.57
1ARRA.pdb	L	A	19	Q	7.5	25.0	-0.90
1ARRA.pdb	D	A	20	G	7.5	25.0	-1.35
1ARRA.pdb	R	A	23	G	7.5	25.0	-1.04
1ARRA.pdb	K	A	24	G	7.5	25.0	-1.23
1ARRA.pdb	K	A	24	T	7.5	25.0	-0.60
1ARRA.pdb	E	A	27	G	7.5	25.0	-0.43
1ARRA.pdb	E	A	28	G	7.5	25.0	-0.84
1ARRA.pdb	N	A	34	G	7.5	25.0	0.23
1ARRA.pdb	S	A	35	G	7.5	25.0	-0.24
1ARRA.pdb	Q	A	39	G	7.5	25.0	-0.65
1ARRA.pdb	K	A	46	G	7.5	25.0	-0.73
1ARRA.pdb	K	A	47	G	7.5	25.0	-0.57
1ARRA.pdb	E	A	48	G	7.5	25.0	-1.14
1AZPA.pdb	V	A	30	I	7.0	50.0	0.70
1B26A.pdb	R	A	190	A	7.0	39.0	-0.36
1B26A.pdb	K	A	193	A	7.0	39.0	0.38
1B26A.pdb	E	A	231	A	7.0	39.0	-0.49
1B8EA.pdb	W	A	19	Y	7.1	30.0	-3.45
1BLCA.pdb	D	A	179	N	6.5	20.0	-0.44
1BNIA.pdb	I	A	4	A	6.3	25.0	-1.11
1BNIA.pdb	I	A	4	V	6.3	25.0	-0.69
1BNIA.pdb	N	A	5	A	6.3	25.0	-1.83
1BNIA.pdb	T	A	6	A	6.3	25.0	-2.21
1BNIA.pdb	T	A	6	D	6.3	25.0	0.11
1BNIA.pdb	T	A	6	E	6.3	25.0	-0.27
1BNIA.pdb	T	A	6	G	6.3	25.0	-1.09
1BNIA.pdb	T	A	6	H	6.8	25.0	-2.06
1BNIA.pdb	T	A	6	N	6.3	25.0	-1.27
1BNIA.pdb	T	A	6	Q	6.3	25.0	-1.87
1BNIA.pdb	T	A	6	S	6.3	25.0	-0.22
1BNIA.pdb	F	A	7	L	6.2	25.0	-4.35
1BNIA.pdb	D	A	8	A	5.9	25.0	-0.80
1BNIA.pdb	D	A	8	G	6.3	25.0	-1.23
1BNIA.pdb	D	A	8	S	6.3	25.0	-0.84
1BNIA.pdb	V	A	10	A	6.3	25.0	-3.46
1BNIA.pdb	V	A	10	T	6.3	25.0	-2.37
1BNIA.pdb	D	A	12	A	6.3	25.0	-0.09
1BNIA.pdb	D	A	12	G	5.3	25.0	-0.76
1BNIA.pdb	D	A	12	S	6.3	25.0	-0.77
1BNIA.pdb	Y	A	13	A	6.3	25.0	-3.49
1BNIA.pdb	Y	A	13	F	6.3	25.0	-0.52
1BNIA.pdb	L	A	14	A	6.3	29.6	-4.51
1BNIA.pdb	Q	A	15	I	6.3	25.0	1.19
1BNIA.pdb	T	A	16	A	6.3	25.0	-0.38
1BNIA.pdb	T	A	16	G	6.3	25.0	-1.48
1BNIA.pdb	T	A	16	R	6.0	25.0	0.24
1BNIA.pdb	T	A	16	S	6.3	25.0	-1.66
1BNIA.pdb	Y	A	17	A	6.3	25.0	-2.12
1BNIA.pdb	Y	A	17	F	6.3	25.0	-0.44
1BNIA.pdb	Y	A	17	G	6.3	25.0	-4.02
1BNIA.pdb	Y	A	17	S	6.3	25.0	-2.28
1BNIA.pdb	H	A	18	A	6.3	25.0	-1.99
1BNIA.pdb	H	A	18	D	6.3	25.0	-2.38
1BNIA.pdb	H	A	18	G	6.6	25.0	-0.65
1BNIA.pdb	H	A	18	K	6.3	25.0	-1.05
1BNIA.pdb	H	A	18	N	6.3	25.0	-1.74
1BNIA.pdb	H	A	18	Q	6.3	25.0	-1.52
1BNIA.pdb	H	A	18	R	6.3	25.0	-1.09
1BNIA.pdb	H	A	18	S	6.3	25.0	-2.19
1BNIA.pdb	K	A	19	R	6.3	25.0	0.54
1BNIA.pdb	D	A	22	M	4.4	25.0	-0.27
1BNIA.pdb	N	A	23	A	6.3	25.0	-2.27
1BNIA.pdb	Y	A	24	F	6.3	25.0	0.05
1BNIA.pdb	I	A	25	A	6.3	25.0	-3.59
1BNIA.pdb	I	A	25	V	6.3	25.0	-1.05
1BNIA.pdb	T	A	26	A	6.3	25.0	-1.95
1BNIA.pdb	T	A	26	D	6.3	25.0	-0.04
1BNIA.pdb	T	A	26	E	6.3	25.0	-0.05
1BNIA.pdb	T	A	26	G	5.9	25.0	-1.48
1BNIA.pdb	T	A	26	N	6.3	25.0	-1.29
1BNIA.pdb	T	A	26	Q	6.3	25.0	-1.72
1BNIA.pdb	T	A	26	S	6.3	25.0	-0.56
1BNIA.pdb	T	A	26	V	6.3	25.0	-2.31
1BNIA.pdb	K	A	27	A	6.3	25.0	0.44
1BNIA.pdb	K	A	27	G	6.3	25.0	-0.30
1BNIA.pdb	S	A	28	A	6.3	25.0	0.50
1BNIA.pdb	S	A	28	E	6.3	25.0	0.50
1BNIA.pdb	S	A	28	G	6.3	25.0	-0.47
1BNIA.pdb	E	A	29	A	6.3	25.0	-1.28
1BNIA.pdb	E	A	29	G	6.3	25.0	-1.91
1BNIA.pdb	E	A	29	Q	6.3	25.0	-0.11
1BNIA.pdb	E	A	29	S	6.3	25.0	-1.22
1BNIA.pdb	Q	A	31	A	6.3	25.0	-0.03
1BNIA.pdb	Q	A	31	G	6.3	25.0	-1.04
1BNIA.pdb	Q	A	31	S	6.3	25.0	0.00
1BNIA.pdb	A	A	32	C	6.3	25.0	-1.42
1BNIA.pdb	A	A	32	D	6.3	25.0	-0.56
1BNIA.pdb	A	A	32	E	6.3	25.0	-0.24
1BNIA.pdb	A	A	32	F	6.3	25.0	-0.56
1BNIA.pdb	A	A	32	G	6.3	25.0	-0.82
1BNIA.pdb	A	A	32	H	6.3	25.0	-0.75
1BNIA.pdb	A	A	32	I	6.3	25.0	-0.74
1BNIA.pdb	A	A	32	K	6.3	25.0	-0.15
1BNIA.pdb	A	A	32	L	6.3	25.0	-0.11
1BNIA.pdb	A	A	32	M	6.3	25.0	-0.19
1BNIA.pdb	A	A	32	N	6.3	25.0	-0.51
1BNIA.pdb	A	A	32	Q	6.3	25.0	-0.43
1BNIA.pdb	A	A	32	R	6.3	25.0	-0.15
1BNIA.pdb	A	A	32	S	6.3	25.0	-0.28
1BNIA.pdb	A	A	32	T	6.3	25.0	-0.64
1BNIA.pdb	A	A	32	V	6.3	25.0	-0.62
1BNIA.pdb	A	A	32	W	6.3	25.0	-1.07
1BNIA.pdb	A	A	32	Y	6.3	25.0	-0.75
1BNIA.pdb	L	A	33	Q	6.3	25.0	-1.34
1BNIA.pdb	G	A	34	A	6.3	25.0	-2.91
1BNIA.pdb	G	A	34	D	6.3	25.0	-3.30
1BNIA.pdb	G	A	34	H	6.6	25.0	-2.62
1BNIA.pdb	G	A	34	K	6.3	25.0	-2.91
1BNIA.pdb	G	A	34	N	6.3	25.0	-2.72
1BNIA.pdb	G	A	34	R	6.3	25.0	-2.61
1BNIA.pdb	G	A	34	S	6.3	25.0	-3.05
1BNIA.pdb	G	A	34	T	6.3	25.0	-3.28
1BNIA.pdb	V	A	36	A	6.3	25.0	-1.40
1BNIA.pdb	V	A	36	T	6.3	25.0	-1.11
1BNIA.pdb	N	A	41	D	6.3	25.0	-2.54
1BNIA.pdb	D	A	44	E	6.3	25.0	-0.11
1BNIA.pdb	V	A	45	A	6.3	25.0	-1.61
1BNIA.pdb	V	A	45	T	6.3	25.0	-2.34
1BNIA.pdb	I	A	51	A	6.3	25.0	-4.71
1BNIA.pdb	I	A	51	V	5.9	25.0	-1.66
1BNIA.pdb	G	A	53	A	6.3	54.1	-3.40
1BNIA.pdb	D	A	54	A	6.3	25.0	-3.04
1BNIA.pdb	D	A	54	N	6.0	25.0	-2.42
1BNIA.pdb	I	A	55	A	6.3	25.0	-1.29
1BNIA.pdb	I	A	55	T	6.3	25.0	-0.94
1BNIA.pdb	I	A	55	V	6.3	25.0	-0.37
1BNIA.pdb	S	A	57	A	6.3	25.0	0.15
1BNIA.pdb	N	A	58	A	6.3	25.0	-2.27
1BNIA.pdb	N	A	58	D	6.3	25.0	0.40
1BNIA.pdb	R	A	59	A	6.3	25.0	0.64
1BNIA.pdb	K	A	62	R	6.3	25.0	-0.35
1BNIA.pdb	G	A	65	S	6.3	25.0	0.74
1BNIA.pdb	K	A	66	A	6.3	25.0	0.59
1BNIA.pdb	R	A	69	K	6.3	25.0	-3.20
1BNIA.pdb	R	A	69	M	5.5	25.0	-2.04
1BNIA.pdb	R	A	69	S	6.3	25.0	-2.83
1BNIA.pdb	E	A	73	A	6.3	25.0	-2.40
1BNIA.pdb	E	A	73	F	6.3	25.0	-2.10
1BNIA.pdb	E	A	73	Q	6.3	25.0	-2.70
1BNIA.pdb	E	A	73	W	6.3	25.0	-2.20
1BNIA.pdb	I	A	76	A	6.3	25.0	-1.71
1BNIA.pdb	I	A	76	T	6.3	25.0	-2.64
1BNIA.pdb	I	A	76	V	6.3	25.0	-0.87
1BNIA.pdb	N	A	77	A	6.3	25.0	-1.63
1BNIA.pdb	Y	A	78	F	6.3	25.0	-1.35
1BNIA.pdb	T	A	79	V	6.3	25.0	0.24
1BNIA.pdb	R	A	83	K	6.3	25.0	-4.43
1BNIA.pdb	R	A	83	Q	5.5	25.0	-1.47
1BNIA.pdb	N	A	84	A	6.3	25.0	-1.94
1BNIA.pdb	S	A	85	A	6.3	25.0	0.08
1BNIA.pdb	I	A	88	A	6.3	29.9	-4.01
1BNIA.pdb	I	A	88	L	6.3	25.0	-0.16
1BNIA.pdb	I	A	88	V	6.1	29.0	-1.41
1BNIA.pdb	L	A	89	T	6.3	25.0	-2.82
1BNIA.pdb	L	A	89	V	6.3	25.0	-0.30
1BNIA.pdb	S	A	91	A	5.7	25.0	-1.84
1BNIA.pdb	S	A	92	A	5.9	25.0	-2.89
1BNIA.pdb	D	A	93	N	6.3	25.0	-4.03
1BNIA.pdb	W	A	94	F	7.3	25.0	-1.04
1BNIA.pdb	W	A	94	L	7.8	25.0	-1.12
1BNIA.pdb	W	A	94	Y	7.3	25.0	-1.24
1BNIA.pdb	I	A	96	A	6.3	28.4	-3.31
1BNIA.pdb	I	A	96	V	5.9	28.1	-0.97
1BNIA.pdb	T	A	99	V	6.3	25.0	-2.87
1BNIA.pdb	H	A	102	A	6.3	25.0	-0.24
1BNIA.pdb	Y	A	103	F	6.3	25.0	-0.06
1BNIA.pdb	Q	A	104	A	6.3	25.0	-0.13
1BNIA.pdb	T	A	105	V	6.3	25.0	-2.21
1BNIA.pdb	K	A	108	R	6.3	25.0	0.84
1BNIA.pdb	I	A	109	A	6.3	25.0	-1.74
1BNIA.pdb	I	A	109	V	6.3	25.0	-0.80
1BNIA.pdb	R	A	110	A	6.3	25.0	-0.10
1BOYA.pdb	R	A	200	W	7.5	23.0	0.60
1BTAA.pdb	K	A	21	A	8.0	25.0	-1.04
1BTAA.pdb	K	A	21	Q	8.0	25.0	-1.09
1BTAA.pdb	K	A	22	Q	8.0	25.0	-0.79
1BTAA.pdb	C	A	40	A	7.0	25.0	0.10
1BTAA.pdb	E	A	57	K	8.0	25.0	-0.70
1BTAA.pdb	K	A	60	E	8.0	25.0	-1.17
1BTAA.pdb	K	A	60	L	8.0	25.0	0.55
1BTAA.pdb	R	A	75	L	8.0	25.0	0.75
1BTAA.pdb	R	A	75	Q	8.0	25.0	-0.37
1BTAA.pdb	K	A	78	A	8.0	25.0	-0.05
1BTAA.pdb	K	A	78	Q	8.0	25.0	0.38
1BTAA.pdb	C	A	82	A	7.2	25.0	-0.10
1BVCA.pdb	W	A	7	F	7.8	4.0	-0.90
1BVCA.pdb	W	A	14	F	7.8	4.0	-1.10
1BVCA.pdb	H	A	24	V	7.0	0.0	-0.52
1BVCA.pdb	I	A	28	A	6.6	36.8	-0.86
1BVCA.pdb	I	A	28	L	11.0	76.5	-0.60
1BVCA.pdb	I	A	28	M	11.0	76.5	-0.60
1BVCA.pdb	I	A	28	V	11.0	76.5	0.00
1BVCA.pdb	L	A	29	A	6.6	36.8	-0.63
1BVCA.pdb	L	A	29	I	11.0	76.5	-1.10
1BVCA.pdb	L	A	29	M	11.0	76.5	0.10
1BVCA.pdb	L	A	29	V	11.0	76.5	-1.70
1BVCA.pdb	I	A	30	A	5.2	25.0	-0.65
1BVCA.pdb	L	A	32	A	5.2	25.0	-0.92
1BVCA.pdb	H	A	36	Q	7.8	3.7	-0.83
1BVCA.pdb	H	A	48	Q	7.0	0.0	-0.62
1BVCA.pdb	L	A	49	I	11.0	76.5	-0.80
1BVCA.pdb	H	A	64	Q	7.0	0.0	-0.45
1BVCA.pdb	V	A	68	T	7.8	4.0	-0.60
1BVCA.pdb	L	A	69	A	11.0	76.5	-1.20
1BVCA.pdb	L	A	69	I	11.0	76.5	0.00
1BVCA.pdb	L	A	69	M	11.0	76.5	0.00
1BVCA.pdb	L	A	69	V	11.0	76.5	-0.10
1BVCA.pdb	H	A	82	Q	7.0	0.0	-0.05
1BVCA.pdb	H	A	93	G	7.0	0.0	0.04
1BVCA.pdb	I	A	111	A	11.0	76.5	-1.80
1BVCA.pdb	I	A	111	L	11.0	76.5	-0.60
1BVCA.pdb	I	A	111	M	11.0	76.5	-1.10
1BVCA.pdb	H	A	113	Q	7.0	0.0	-0.26
1BVCA.pdb	H	A	119	F	7.0	0.0	-0.68
1BVCA.pdb	F	A	123	K	7.8	4.0	-2.10
1BVCA.pdb	F	A	123	T	7.5	0.0	-2.62
1BVCA.pdb	A	A	130	K	7.8	3.8	-2.17
1BVCA.pdb	A	A	130	L	7.8	3.8	-0.99
1BVCA.pdb	M	A	131	A	7.8	4.0	-2.20
1BVCA.pdb	L	A	135	I	11.0	76.5	-1.50
1BVCA.pdb	L	A	135	M	11.0	76.5	-0.80
1BVCA.pdb	L	A	135	V	11.0	76.5	-2.20
1BVCA.pdb	I	A	142	A	11.0	76.5	-1.10
1BVCA.pdb	I	A	142	L	11.0	76.5	0.60
1BVCA.pdb	I	A	142	M	11.0	76.5	0.90
1BVCA.pdb	I	A	142	V	11.0	76.5	-0.10
1C9OA.pdb	Q	A	2	L	7.0	47.6	0.48
1C9OA.pdb	R	A	3	A	7.0	70.0	-1.88
1C9OA.pdb	R	A	3	E	7.0	47.6	-1.46
1C9OA.pdb	R	A	3	K	7.0	70.0	-0.19
1C9OA.pdb	R	A	3	L	7.0	47.6	-0.11
1C9OA.pdb	N	A	11	S	7.0	47.6	0.11
1C9OA.pdb	E	A	12	K	7.0	75.0	-0.32
1C9OA.pdb	Y	A	15	F	7.0	47.6	-0.05
1C9OA.pdb	E	A	21	A	7.0	70.0	-0.29
1C9OA.pdb	E	A	21	K	7.0	75.0	-0.31
1C9OA.pdb	G	A	23	Q	7.0	47.6	-0.13
1C9OA.pdb	S	A	24	D	7.0	47.6	0.17
1C9OA.pdb	H	A	29	E	7.0	75.0	-0.61
1C9OA.pdb	T	A	31	S	7.0	47.6	0.10
1C9OA.pdb	E	A	36	K	7.0	75.0	-0.45
1C9OA.pdb	F	A	38	W	7.0	25.0	0.24
1C9OA.pdb	E	A	46	A	7.0	47.6	0.01
1C9OA.pdb	E	A	46	K	7.0	75.0	-0.57
1C9OA.pdb	E	A	50	K	7.0	75.0	-0.58
1C9OA.pdb	E	A	50	W	7.0	25.0	0.07
1C9OA.pdb	Q	A	53	E	7.0	47.6	-0.03
1C9OA.pdb	N	A	55	K	7.0	75.0	-0.03
1C9OA.pdb	R	A	56	E	7.0	75.0	0.69
1C9OA.pdb	V	A	64	T	7.0	47.6	-0.30
1C9OA.pdb	L	A	66	E	7.0	47.6	-0.97
1CAHA.pdb	W	A	5	F	7.5	23.0	-1.80
1CAHA.pdb	C	A	206	S	7.5	23.0	2.35
1CEYA.pdb	D	A	12	A	7.0	25.0	2.50
1CEYA.pdb	D	A	13	A	7.0	25.0	2.70
1CEYA.pdb	F	A	14	N	7.5	25.0	2.64
1CEYA.pdb	A	A	48	G	8.0	25.0	0.06
1CEYA.pdb	D	A	57	A	7.0	25.0	3.30
1CEYA.pdb	A	A	74	G	8.0	25.0	-0.31
1CEYA.pdb	A	A	77	G	8.0	25.0	-0.31
1CEYA.pdb	A	A	80	G	8.0	25.0	0.43
1CEYA.pdb	A	A	88	G	8.0	25.0	0.04
1CEYA.pdb	A	A	90	G	8.0	25.0	0.35
1CEYA.pdb	A	A	99	G	8.0	25.0	-0.48
1CEYA.pdb	A	A	101	G	8.0	25.0	-0.95
1CEYA.pdb	A	A	113	G	8.0	25.0	-0.75
1CEYA.pdb	A	A	114	G	8.0	25.0	-0.50
1CHKA.pdb	W	A	28	F	7.0	43.2	-4.43
1CHKA.pdb	W	A	101	F	7.0	43.2	-4.27
1CHKA.pdb	W	A	227	F	7.0	43.2	-2.51
1CSEI.pdb	V	I	14	A	7.0	25.0	-1.04
1CSEI.pdb	V	I	18	A	7.0	25.0	-1.20
1CSEI.pdb	L	I	27	A	7.0	25.0	-0.16
1CSEI.pdb	V	I	54	A	7.0	25.0	-1.58
1CSEI.pdb	V	I	62	A	7.0	25.0	-1.01
1CSPA.pdb	M	A	1	R	7.0	70.0	1.75
1CSPA.pdb	E	A	3	K	7.0	70.0	2.75
1CSPA.pdb	E	A	3	L	7.0	70.0	1.59
1CSPA.pdb	E	A	3	Q	7.5	55.0	1.14
1CSPA.pdb	E	A	3	R	7.3	52.8	1.77
1CSPA.pdb	N	A	10	D	7.5	55.0	0.38
1CSPA.pdb	F	A	15	A	7.0	43.3	-2.07
1CSPA.pdb	F	A	17	A	7.0	43.3	-1.47
1CSPA.pdb	D	A	25	Q	7.5	55.0	-0.79
1CSPA.pdb	F	A	27	A	7.0	43.3	-0.84
1CSPA.pdb	F	A	38	A	7.0	42.5	0.22
1CSPA.pdb	E	A	43	S	7.0	70.0	0.29
1CSPA.pdb	A	A	46	E	7.0	70.0	-0.59
1CSPA.pdb	A	A	46	K	7.0	70.0	1.41
1CSPA.pdb	S	A	48	E	7.5	55.0	0.04
1CSPA.pdb	S	A	48	R	7.0	70.0	1.58
1CSPA.pdb	E	A	50	Q	7.5	55.0	-1.16
1CSPA.pdb	R	A	56	Q	7.5	55.0	0.28
1CSPA.pdb	K	A	65	I	7.0	70.0	1.53
1CSPA.pdb	E	A	66	K	7.0	70.0	2.18
1CSPA.pdb	E	A	66	L	7.0	47.6	1.60
1CUNA.pdb	Q	A	115	A	7.0	25.0	-0.15
1CUNA.pdb	Q	A	115	G	7.0	25.0	-1.15
1CUNA.pdb	F	A	117	L	7.0	25.0	-2.55
1CUNA.pdb	A	A	119	G	7.0	25.0	-1.75
1CUNA.pdb	A	A	126	G	7.0	25.0	-1.65
1CUNA.pdb	I	A	128	A	7.0	25.0	-1.65
1CUNA.pdb	I	A	128	V	7.0	25.0	-2.85
1CUNA.pdb	K	A	152	A	7.0	25.0	-0.15
1CUNA.pdb	K	A	152	G	7.0	25.0	-1.45
1CUNA.pdb	A	A	156	G	7.0	25.0	-1.45
1CUNA.pdb	F	A	157	L	7.0	25.0	-1.85
1CUNA.pdb	V	A	163	A	7.0	25.0	0.15
1CUNA.pdb	V	A	163	G	7.0	25.0	-0.85
1CUNA.pdb	H	A	164	A	7.0	25.0	-2.35
1CUNA.pdb	V	A	171	A	7.0	25.0	-1.55
1CUNA.pdb	A	A	173	G	7.0	25.0	-1.95
1CUNA.pdb	A	A	191	G	7.0	25.0	-1.35
1CUNA.pdb	M	A	193	A	7.0	25.0	-2.65
1CUNA.pdb	L	A	196	A	7.0	25.0	-4.55
1CUNA.pdb	G	A	198	A	7.0	25.0	0.45
1CUNA.pdb	S	A	201	A	7.0	25.0	0.15
1CUNA.pdb	S	A	201	G	7.0	25.0	-0.95
1CUNA.pdb	L	A	203	A	7.0	25.0	-4.05
1CUNA.pdb	A	A	206	G	7.0	25.0	-2.25
1CUNA.pdb	A	A	212	G	7.0	25.0	-1.45
1CUNA.pdb	L	A	214	A	7.0	25.0	-3.65
1DKTA.pdb	I	A	6	V	7.5	10.0	-0.57
1DKTA.pdb	Y	A	8	A	7.5	10.0	-0.68
1DKTA.pdb	S	A	9	A	7.5	10.0	-0.43
1DKTA.pdb	K	A	11	A	7.5	10.0	0.62
1DKTA.pdb	F	A	17	L	7.5	10.0	-2.58
1DKTA.pdb	E	A	18	A	7.5	10.0	-0.81
1DKTA.pdb	V	A	22	A	7.5	10.0	-1.36
1DKTA.pdb	V	A	32	A	7.5	10.0	-1.07
1DKTA.pdb	S	A	39	A	7.5	10.0	-0.60
1DKTA.pdb	L	A	46	A	7.5	10.0	-2.04
1DKTA.pdb	V	A	55	A	7.5	10.0	-0.73
1DKTA.pdb	V	A	55	G	7.5	10.0	-2.04
1DKTA.pdb	M	A	58	L	7.5	10.0	-0.23
1DKTA.pdb	H	A	65	A	7.5	10.0	-0.51
1DKTA.pdb	L	A	67	A	7.5	10.0	-1.98
1DKTA.pdb	R	A	70	A	7.5	10.0	-2.80
1DKTA.pdb	R	A	71	A	7.5	10.0	-0.59
1E65A.pdb	V	A	5	A	7.0	25.0	0.00
1E65A.pdb	I	A	7	A	7.0	25.0	-3.11
1E65A.pdb	I	A	7	S	7.3	26.5	-3.44
1E65A.pdb	I	A	20	A	7.0	25.0	-1.56
1E65A.pdb	I	A	20	T	7.0	25.0	-2.39
1E65A.pdb	I	A	20	V	7.0	25.0	-0.38
1E65A.pdb	V	A	22	A	7.0	25.0	-1.44
1E65A.pdb	V	A	22	T	7.0	25.0	-0.96
1E65A.pdb	V	A	31	T	7.0	25.0	-1.08
1E65A.pdb	H	A	46	G	7.0	20.0	-2.50
1E65A.pdb	L	A	50	T	7.0	25.0	-2.34
1E65A.pdb	L	A	50	V	7.0	25.0	-0.36
1E65A.pdb	V	A	60	G	7.0	25.0	-3.11
1E65A.pdb	I	A	81	A	7.0	25.0	-2.39
1E65A.pdb	I	A	81	T	7.0	25.0	-2.51
1E65A.pdb	I	A	81	V	7.0	25.0	-0.07
1E65A.pdb	A	A	82	G	7.0	25.0	-3.11
1E65A.pdb	V	A	95	T	7.0	25.0	0.96
1E65A.pdb	F	A	110	S	7.3	26.5	-3.95
1E65A.pdb	H	A	117	G	7.0	20.0	-2.18
1E65A.pdb	L	A	125	A	7.0	25.0	-0.72
1EY0A.pdb	K	A	6	A	7.0	20.0	0.19
1EY0A.pdb	K	A	6	G	7.0	20.0	0.25
1EY0A.pdb	L	A	7	A	7.0	20.0	-1.35
1EY0A.pdb	L	A	7	G	7.0	20.0	-1.26
1EY0A.pdb	L	A	7	I	7.0	20.0	-0.77
1EY0A.pdb	L	A	7	V	7.0	20.0	-1.15
1EY0A.pdb	H	A	8	A	7.0	20.0	-0.48
1EY0A.pdb	H	A	8	G	7.0	20.0	-0.85
1EY0A.pdb	K	A	9	A	7.0	20.0	-1.38
1EY0A.pdb	K	A	9	F	7.0	20.0	-1.03
1EY0A.pdb	K	A	9	G	7.0	20.0	-1.88
1EY0A.pdb	E	A	10	A	7.0	20.0	-1.34
1EY0A.pdb	E	A	10	G	7.0	20.0	-1.86
1EY0A.pdb	E	A	10	K	7.0	20.0	-1.98
1EY0A.pdb	E	A	10	Q	7.0	20.0	-0.97
1EY0A.pdb	A	A	12	G	7.0	20.0	-2.37
1EY0A.pdb	A	A	12	V	7.0	20.0	-0.89
1EY0A.pdb	T	A	13	A	7.0	20.0	-0.73
1EY0A.pdb	T	A	13	C	7.0	20.0	-1.20
1EY0A.pdb	T	A	13	G	7.0	20.0	-1.16
1EY0A.pdb	T	A	13	I	7.0	20.0	-0.05
1EY0A.pdb	T	A	13	S	7.0	20.0	-0.35
1EY0A.pdb	T	A	13	V	7.0	20.0	-0.26
1EY0A.pdb	L	A	14	A	7.0	20.0	-2.38
1EY0A.pdb	L	A	14	G	7.0	20.0	-3.84
1EY0A.pdb	L	A	14	I	7.0	20.0	-1.60
1EY0A.pdb	L	A	14	V	7.0	20.0	-1.63
1EY0A.pdb	I	A	15	A	7.0	20.0	-2.73
1EY0A.pdb	I	A	15	G	7.0	20.0	-3.43
1EY0A.pdb	I	A	15	L	7.0	20.0	-0.62
1EY0A.pdb	I	A	15	M	7.0	20.0	-0.15
1EY0A.pdb	I	A	15	V	7.0	20.0	-0.88
1EY0A.pdb	K	A	16	A	7.0	20.0	-0.06
1EY0A.pdb	K	A	16	F	7.0	20.0	-0.38
1EY0A.pdb	K	A	16	G	7.0	20.0	-0.76
1EY0A.pdb	A	A	17	G	7.0	20.0	0.19
1EY0A.pdb	A	A	17	V	7.0	20.0	-1.94
1EY0A.pdb	I	A	18	A	7.0	20.0	-2.65
1EY0A.pdb	I	A	18	G	7.0	20.0	-2.63
1EY0A.pdb	I	A	18	L	7.0	20.0	-0.14
1EY0A.pdb	I	A	18	M	6.7	23.6	-0.68
1EY0A.pdb	I	A	18	V	7.0	20.0	-0.96
1EY0A.pdb	D	A	19	A	7.0	20.0	-0.09
1EY0A.pdb	D	A	19	F	7.0	20.0	-1.28
1EY0A.pdb	D	A	19	G	7.0	20.0	-0.42
1EY0A.pdb	D	A	19	K	7.0	20.0	-0.41
1EY0A.pdb	D	A	19	N	7.0	20.0	0.07
1EY0A.pdb	G	A	20	A	7.0	20.0	-0.12
1EY0A.pdb	G	A	20	V	7.0	20.0	-2.18
1EY0A.pdb	D	A	21	A	7.0	20.0	0.83
1EY0A.pdb	D	A	21	G	7.0	20.0	0.46
1EY0A.pdb	D	A	21	K	7.0	20.0	1.10
1EY0A.pdb	D	A	21	N	7.0	20.0	1.43
1EY0A.pdb	T	A	22	A	7.0	20.0	-1.69
1EY0A.pdb	T	A	22	C	7.0	20.0	-0.95
1EY0A.pdb	T	A	22	G	7.0	20.0	-2.54
1EY0A.pdb	T	A	22	I	7.0	20.0	-0.61
1EY0A.pdb	T	A	22	S	7.0	20.0	-0.74
1EY0A.pdb	T	A	22	V	7.0	20.0	-0.85
1EY0A.pdb	V	A	23	A	6.2	22.5	-2.70
1EY0A.pdb	V	A	23	F	6.2	29.2	-1.93
1EY0A.pdb	V	A	23	I	7.0	20.0	0.03
1EY0A.pdb	V	A	23	L	7.0	20.0	-0.02
1EY0A.pdb	V	A	23	S	7.0	20.0	-4.76
1EY0A.pdb	V	A	23	T	7.0	20.0	-3.34
1EY0A.pdb	K	A	24	A	7.0	20.0	-0.34
1EY0A.pdb	K	A	24	F	7.0	20.0	-0.40
1EY0A.pdb	K	A	24	G	7.0	20.0	-1.60
1EY0A.pdb	L	A	25	A	6.4	40.2	-2.77
1EY0A.pdb	L	A	25	G	7.0	20.0	-4.58
1EY0A.pdb	L	A	25	I	7.0	20.0	-1.83
1EY0A.pdb	L	A	25	V	7.0	20.0	-1.85
1EY0A.pdb	M	A	26	A	7.0	20.0	-1.61
1EY0A.pdb	M	A	26	G	6.2	22.5	-1.95
1EY0A.pdb	M	A	26	I	7.0	20.0	-0.84
1EY0A.pdb	M	A	26	L	7.0	20.0	-0.31
1EY0A.pdb	Y	A	27	A	7.0	20.0	-3.63
1EY0A.pdb	Y	A	27	C	7.0	20.0	-2.72
1EY0A.pdb	Y	A	27	F	7.0	20.0	-0.40
1EY0A.pdb	Y	A	27	H	7.0	20.0	-1.86
1EY0A.pdb	Y	A	27	I	7.0	20.0	-2.28
1EY0A.pdb	Y	A	27	K	7.0	20.0	-3.78
1EY0A.pdb	Y	A	27	L	7.0	20.0	-1.55
1EY0A.pdb	Y	A	27	M	7.0	20.0	-1.94
1EY0A.pdb	Y	A	27	N	7.0	20.0	-3.83
1EY0A.pdb	Y	A	27	Q	7.0	20.0	-3.31
1EY0A.pdb	Y	A	27	R	7.0	20.0	-3.05
1EY0A.pdb	Y	A	27	S	7.0	20.0	-3.21
1EY0A.pdb	Y	A	27	T	7.0	20.0	-3.18
1EY0A.pdb	Y	A	27	V	7.0	20.0	-2.65
1EY0A.pdb	Y	A	27	W	7.0	20.0	-0.72
1EY0A.pdb	K	A	28	A	7.0	20.0	-0.70
1EY0A.pdb	K	A	28	E	7.0	20.0	-0.79
1EY0A.pdb	K	A	28	F	7.0	20.0	-0.85
1EY0A.pdb	K	A	28	G	7.0	20.0	-0.80
1EY0A.pdb	K	A	28	Q	7.0	20.0	-0.28
1EY0A.pdb	G	A	29	A	7.0	20.0	-1.41
1EY0A.pdb	G	A	29	C	7.0	20.0	-1.26
1EY0A.pdb	G	A	29	F	7.0	20.0	-1.46
1EY0A.pdb	G	A	29	V	7.0	20.0	-3.11
1EY0A.pdb	Q	A	30	A	7.0	20.0	-0.25
1EY0A.pdb	Q	A	30	G	7.0	20.0	-0.93
1EY0A.pdb	M	A	32	A	7.0	20.0	-1.81
1EY0A.pdb	M	A	32	G	7.0	20.0	-2.54
1EY0A.pdb	M	A	32	I	7.0	20.0	-0.56
1EY0A.pdb	M	A	32	L	7.0	20.0	-0.76
1EY0A.pdb	T	A	33	A	7.0	20.0	-1.52
1EY0A.pdb	T	A	33	C	7.0	20.0	-1.04
1EY0A.pdb	T	A	33	G	7.0	20.0	-2.62
1EY0A.pdb	T	A	33	I	7.0	20.0	0.73
1EY0A.pdb	T	A	33	S	7.0	20.0	-1.35
1EY0A.pdb	T	A	33	V	7.0	20.0	0.47
1EY0A.pdb	F	A	34	A	7.0	20.0	-3.80
1EY0A.pdb	R	A	35	A	7.0	20.0	-1.38
1EY0A.pdb	R	A	35	G	7.0	20.0	-2.26
1EY0A.pdb	L	A	36	A	7.0	20.0	-3.66
1EY0A.pdb	L	A	36	I	7.0	20.0	-3.09
1EY0A.pdb	L	A	36	V	7.0	20.0	-3.58
1EY0A.pdb	L	A	37	A	7.0	20.0	-1.51
1EY0A.pdb	L	A	37	G	7.0	20.0	-3.79
1EY0A.pdb	L	A	37	I	7.0	20.0	-1.82
1EY0A.pdb	L	A	37	V	7.0	20.0	-2.78
1EY0A.pdb	L	A	38	A	7.0	20.0	-1.51
1EY0A.pdb	L	A	38	G	7.0	20.0	-0.28
1EY0A.pdb	L	A	38	I	7.0	20.0	-2.06
1EY0A.pdb	L	A	38	V	7.0	20.0	-0.14
1EY0A.pdb	V	A	39	A	7.0	20.0	-2.16
1EY0A.pdb	V	A	39	G	7.0	20.0	-4.61
1EY0A.pdb	V	A	39	I	7.0	20.0	0.11
1EY0A.pdb	V	A	39	L	7.0	20.0	-0.90
1EY0A.pdb	V	A	39	S	7.0	20.0	-2.44
1EY0A.pdb	V	A	39	T	7.0	20.0	-1.55
1EY0A.pdb	D	A	40	A	7.0	20.0	0.41
1EY0A.pdb	D	A	40	G	7.0	20.0	-0.38
1EY0A.pdb	T	A	41	A	7.0	20.0	0.07
1EY0A.pdb	T	A	41	C	7.0	20.0	0.74
1EY0A.pdb	T	A	41	G	7.0	20.0	-1.79
1EY0A.pdb	T	A	41	I	7.0	20.0	0.86
1EY0A.pdb	T	A	41	S	7.0	20.0	-0.88
1EY0A.pdb	T	A	41	V	7.0	20.0	0.90
1EY0A.pdb	E	A	43	A	7.0	20.0	0.32
1EY0A.pdb	E	A	43	D	7.0	20.0	0.20
1EY0A.pdb	E	A	43	G	7.0	20.0	0.59
1EY0A.pdb	T	A	44	A	7.0	20.0	-0.23
1EY0A.pdb	T	A	44	C	7.0	20.0	-0.04
1EY0A.pdb	T	A	44	G	7.0	20.0	-0.37
1EY0A.pdb	T	A	44	I	7.0	20.0	-0.56
1EY0A.pdb	T	A	44	S	7.0	20.0	0.04
1EY0A.pdb	T	A	44	V	7.0	20.0	0.09
1EY0A.pdb	K	A	45	A	7.0	20.0	0.19
1EY0A.pdb	K	A	45	G	7.0	20.0	0.20
1EY0A.pdb	H	A	46	A	7.0	20.0	-0.45
1EY0A.pdb	H	A	46	G	7.0	20.0	-0.17
1EY0A.pdb	H	A	46	Y	5.4	40.0	0.00
1EY0A.pdb	K	A	48	A	7.0	20.0	0.09
1EY0A.pdb	K	A	48	E	7.0	20.0	0.10
1EY0A.pdb	K	A	48	F	7.0	20.0	-0.25
1EY0A.pdb	K	A	48	G	7.0	20.0	0.24
1EY0A.pdb	K	A	48	Q	7.0	20.0	-0.02
1EY0A.pdb	K	A	49	A	7.0	20.0	-0.25
1EY0A.pdb	K	A	49	F	7.0	20.0	0.20
1EY0A.pdb	K	A	49	G	7.0	20.0	-0.10
1EY0A.pdb	G	A	50	A	7.0	20.0	0.16
1EY0A.pdb	G	A	50	C	7.0	20.0	-0.75
1EY0A.pdb	G	A	50	F	7.0	20.0	-0.55
1EY0A.pdb	G	A	50	V	7.0	20.0	-1.00
1EY0A.pdb	V	A	51	A	7.0	20.0	-0.05
1EY0A.pdb	V	A	51	G	7.0	20.0	-0.17
1EY0A.pdb	V	A	51	I	7.0	20.0	0.09
1EY0A.pdb	V	A	51	L	7.0	20.0	-0.10
1EY0A.pdb	V	A	51	S	7.0	20.0	0.01
1EY0A.pdb	V	A	51	T	7.0	20.0	0.20
1EY0A.pdb	E	A	52	A	7.0	20.0	-0.05
1EY0A.pdb	E	A	52	F	7.0	20.0	-0.51
1EY0A.pdb	E	A	52	G	7.0	20.0	-0.27
1EY0A.pdb	K	A	53	A	7.0	20.0	-0.17
1EY0A.pdb	K	A	53	G	7.0	20.0	-0.08
1EY0A.pdb	Y	A	54	A	7.0	20.0	-1.97
1EY0A.pdb	Y	A	54	F	7.0	20.0	-0.38
1EY0A.pdb	Y	A	54	G	7.0	20.0	-1.72
1EY0A.pdb	Y	A	54	L	7.0	20.0	-3.31
1EY0A.pdb	G	A	55	A	7.0	20.0	-0.44
1EY0A.pdb	G	A	55	V	7.0	20.0	-1.48
1EY0A.pdb	E	A	57	A	7.0	20.0	-0.10
1EY0A.pdb	E	A	57	C	7.0	20.0	-0.64
1EY0A.pdb	E	A	57	F	7.0	20.0	-0.79
1EY0A.pdb	E	A	57	G	7.0	20.0	-1.41
1EY0A.pdb	E	A	57	K	7.0	20.0	0.01
1EY0A.pdb	E	A	57	Q	7.0	20.0	-0.14
1EY0A.pdb	A	A	58	G	7.0	20.0	-2.53
1EY0A.pdb	A	A	58	V	7.0	20.0	-2.63
1EY0A.pdb	S	A	59	A	7.0	20.0	0.62
1EY0A.pdb	S	A	59	F	7.0	20.0	0.56
1EY0A.pdb	S	A	59	G	7.0	20.0	-1.03
1EY0A.pdb	A	A	60	C	7.0	20.0	-1.12
1EY0A.pdb	A	A	60	F	7.0	20.0	-0.80
1EY0A.pdb	A	A	60	G	7.0	20.0	-1.45
1EY0A.pdb	A	A	60	V	7.0	20.0	-2.68
1EY0A.pdb	F	A	61	A	7.0	20.0	-2.34
1EY0A.pdb	F	A	61	G	7.0	20.0	-4.76
1EY0A.pdb	T	A	62	A	7.0	20.0	-2.23
1EY0A.pdb	T	A	62	C	7.0	20.0	-1.05
1EY0A.pdb	T	A	62	G	7.0	20.0	-3.52
1EY0A.pdb	T	A	62	I	7.0	20.0	-1.17
1EY0A.pdb	T	A	62	S	7.0	20.0	-2.15
1EY0A.pdb	T	A	62	V	7.0	20.0	0.10
1EY0A.pdb	K	A	63	A	7.0	20.0	-0.32
1EY0A.pdb	K	A	63	E	7.0	20.0	-1.47
1EY0A.pdb	K	A	63	F	7.0	20.0	-1.83
1EY0A.pdb	K	A	63	G	7.0	20.0	-1.57
1EY0A.pdb	K	A	63	Q	7.0	20.0	-0.89
1EY0A.pdb	K	A	64	A	7.0	20.0	0.16
1EY0A.pdb	K	A	64	E	7.0	20.0	-1.68
1EY0A.pdb	K	A	64	F	7.0	20.0	-0.09
1EY0A.pdb	K	A	64	G	7.0	20.0	-0.51
1EY0A.pdb	K	A	64	Q	7.0	20.0	0.00
1EY0A.pdb	M	A	65	A	7.0	20.0	-2.06
1EY0A.pdb	M	A	65	F	7.0	20.0	-1.62
1EY0A.pdb	M	A	65	G	7.0	20.0	-4.66
1EY0A.pdb	M	A	65	I	7.0	20.0	-1.43
1EY0A.pdb	M	A	65	L	7.0	20.0	-0.73
1EY0A.pdb	V	A	66	A	7.0	20.0	-2.34
1EY0A.pdb	V	A	66	G	7.0	20.0	-4.49
1EY0A.pdb	V	A	66	I	7.0	20.0	-0.76
1EY0A.pdb	V	A	66	K	9.2	20.0	-4.83
1EY0A.pdb	V	A	66	L	6.8	28.9	0.37
1EY0A.pdb	V	A	66	M	8.2	20.0	-0.14
1EY0A.pdb	V	A	66	S	7.0	20.0	-3.09
1EY0A.pdb	V	A	66	T	7.0	20.0	-1.34
1EY0A.pdb	V	A	66	W	7.0	20.0	-2.69
1EY0A.pdb	E	A	67	A	7.0	20.0	-1.05
1EY0A.pdb	E	A	67	F	7.0	20.0	-1.33
1EY0A.pdb	E	A	67	G	7.0	20.0	-1.00
1EY0A.pdb	E	A	67	Q	7.0	20.0	-0.57
1EY0A.pdb	N	A	68	A	7.0	20.0	-0.38
1EY0A.pdb	N	A	68	G	7.0	20.0	-0.35
1EY0A.pdb	A	A	69	G	7.0	20.0	-2.10
1EY0A.pdb	A	A	69	T	7.0	20.0	-3.03
1EY0A.pdb	A	A	69	V	7.0	20.0	-2.80
1EY0A.pdb	K	A	70	A	7.0	20.0	-0.16
1EY0A.pdb	K	A	70	C	7.0	20.0	-0.48
1EY0A.pdb	K	A	70	E	7.0	20.0	-0.30
1EY0A.pdb	K	A	70	F	7.0	20.0	-0.03
1EY0A.pdb	K	A	70	G	7.0	20.0	-0.60
1EY0A.pdb	K	A	70	Q	7.0	20.0	-0.25
1EY0A.pdb	K	A	70	W	7.0	20.0	-0.40
1EY0A.pdb	K	A	71	A	7.0	20.0	-0.55
1EY0A.pdb	K	A	71	F	7.0	20.0	0.04
1EY0A.pdb	K	A	71	G	7.0	20.0	-1.31
1EY0A.pdb	I	A	72	L	7.0	20.0	-0.23
1EY0A.pdb	I	A	72	M	7.0	20.0	-1.88
1EY0A.pdb	I	A	72	V	7.0	20.0	-1.79
1EY0A.pdb	E	A	73	A	7.0	20.0	-1.46
1EY0A.pdb	E	A	73	F	7.0	20.0	-0.88
1EY0A.pdb	E	A	73	G	7.0	20.0	-2.76
1EY0A.pdb	E	A	73	K	7.0	20.0	-2.06
1EY0A.pdb	E	A	73	Q	7.0	20.0	-0.64
1EY0A.pdb	V	A	74	A	7.0	20.0	-3.23
1EY0A.pdb	V	A	74	I	7.0	20.0	-1.91
1EY0A.pdb	V	A	74	L	7.0	20.0	-1.12
1EY0A.pdb	V	A	74	T	7.0	20.0	-3.88
1EY0A.pdb	E	A	75	A	6.2	22.5	-1.69
1EY0A.pdb	E	A	75	G	7.0	20.0	-3.43
1EY0A.pdb	E	A	75	K	7.0	20.0	-2.22
1EY0A.pdb	E	A	75	Q	7.0	20.0	-0.61
1EY0A.pdb	E	A	75	V	7.0	20.0	-2.31
1EY0A.pdb	F	A	76	A	7.0	20.0	-4.10
1EY0A.pdb	F	A	76	G	7.0	20.0	-4.73
1EY0A.pdb	D	A	77	A	6.5	21.6	-2.39
1EY0A.pdb	D	A	77	G	7.0	20.0	-1.81
1EY0A.pdb	D	A	77	K	7.0	20.0	-3.28
1EY0A.pdb	D	A	77	N	7.0	20.0	-2.69
1EY0A.pdb	K	A	78	A	7.0	20.0	-0.50
1EY0A.pdb	K	A	78	C	7.0	20.0	-0.26
1EY0A.pdb	K	A	78	E	7.0	20.0	-0.69
1EY0A.pdb	K	A	78	F	7.0	20.0	0.05
1EY0A.pdb	K	A	78	G	7.0	20.0	-1.07
1EY0A.pdb	K	A	78	Q	7.0	20.0	-0.15
1EY0A.pdb	G	A	79	A	7.0	20.0	-2.17
1EY0A.pdb	G	A	79	D	7.0	20.0	-2.28
1EY0A.pdb	G	A	79	S	6.5	31.5	-2.14
1EY0A.pdb	G	A	79	V	7.0	20.0	-2.23
1EY0A.pdb	Q	A	80	A	7.0	20.0	-0.02
1EY0A.pdb	Q	A	80	F	7.0	20.0	-0.58
1EY0A.pdb	Q	A	80	G	7.0	20.0	-1.25
1EY0A.pdb	R	A	81	A	7.0	20.0	-1.10
1EY0A.pdb	R	A	81	G	7.0	20.0	-2.06
1EY0A.pdb	T	A	82	A	7.0	20.0	-0.89
1EY0A.pdb	T	A	82	C	7.0	20.0	-0.19
1EY0A.pdb	T	A	82	G	7.0	20.0	-2.03
1EY0A.pdb	T	A	82	I	7.0	20.0	0.51
1EY0A.pdb	T	A	82	S	7.0	20.0	-0.75
1EY0A.pdb	T	A	82	V	7.0	20.0	0.24
1EY0A.pdb	D	A	83	A	7.0	20.0	-3.76
1EY0A.pdb	D	A	83	G	7.0	20.0	-2.64
1EY0A.pdb	K	A	84	A	7.0	20.0	0.10
1EY0A.pdb	K	A	84	E	7.0	20.0	0.00
1EY0A.pdb	K	A	84	F	7.0	20.0	-0.75
1EY0A.pdb	K	A	84	G	7.0	20.0	-0.39
1EY0A.pdb	K	A	84	Q	7.0	20.0	-0.15
1EY0A.pdb	Y	A	85	A	7.0	20.0	-0.41
1EY0A.pdb	Y	A	85	F	7.0	20.0	-0.07
1EY0A.pdb	Y	A	85	G	7.0	20.0	-1.05
1EY0A.pdb	Y	A	85	L	7.0	20.0	-0.15
1EY0A.pdb	G	A	86	A	7.0	20.0	-0.31
1EY0A.pdb	G	A	86	F	7.0	20.0	-1.99
1EY0A.pdb	G	A	86	V	7.0	20.0	-3.74
1EY0A.pdb	R	A	87	A	7.0	20.0	-0.79
1EY0A.pdb	R	A	87	G	7.0	20.0	-2.53
1EY0A.pdb	G	A	88	A	7.0	20.0	0.19
1EY0A.pdb	G	A	88	V	6.8	28.9	-0.24
1EY0A.pdb	G	A	88	W	7.0	20.0	-0.10
1EY0A.pdb	L	A	89	A	7.0	20.0	-2.60
1EY0A.pdb	L	A	89	F	5.4	40.0	-1.20
1EY0A.pdb	L	A	89	G	7.0	20.0	-3.18
1EY0A.pdb	L	A	89	I	7.0	20.0	-1.04
1EY0A.pdb	L	A	89	V	7.0	20.0	-1.42
1EY0A.pdb	A	A	90	G	7.0	20.0	-1.92
1EY0A.pdb	A	A	90	S	6.7	30.3	-2.24
1EY0A.pdb	A	A	90	V	7.0	20.0	0.04
1EY0A.pdb	Y	A	91	F	7.0	20.0	-2.27
1EY0A.pdb	Y	A	91	L	7.0	20.0	-3.83
1EY0A.pdb	I	A	92	A	7.0	20.0	-4.12
1EY0A.pdb	I	A	92	L	7.0	20.0	-0.60
1EY0A.pdb	I	A	92	M	7.0	20.0	-1.75
1EY0A.pdb	I	A	92	V	7.0	20.0	-0.46
1EY0A.pdb	Y	A	93	F	7.0	20.0	-1.81
1EY0A.pdb	Y	A	93	L	7.0	20.0	-4.53
1EY0A.pdb	A	A	94	G	7.0	20.0	-2.54
1EY0A.pdb	A	A	94	V	7.0	20.0	-1.13
1EY0A.pdb	D	A	95	A	7.0	20.0	-3.50
1EY0A.pdb	D	A	95	G	7.0	20.0	-2.93
1EY0A.pdb	G	A	96	A	7.0	20.0	-1.80
1EY0A.pdb	G	A	96	F	7.0	20.0	-2.55
1EY0A.pdb	G	A	96	V	7.0	20.0	-3.74
1EY0A.pdb	K	A	97	A	7.0	20.0	-0.22
1EY0A.pdb	K	A	97	E	7.0	20.0	-0.47
1EY0A.pdb	K	A	97	F	7.0	20.0	-0.58
1EY0A.pdb	K	A	97	G	7.0	20.0	-1.85
1EY0A.pdb	K	A	97	Q	7.0	20.0	-0.30
1EY0A.pdb	M	A	98	A	7.0	20.0	-4.43
1EY0A.pdb	M	A	98	G	7.0	20.0	-4.44
1EY0A.pdb	M	A	98	I	7.0	20.0	-4.39
1EY0A.pdb	M	A	98	L	7.0	20.0	-2.30
1EY0A.pdb	V	A	99	A	7.0	20.0	-3.35
1EY0A.pdb	V	A	99	I	7.0	20.0	-0.14
1EY0A.pdb	V	A	99	L	7.0	20.0	-0.15
1EY0A.pdb	V	A	99	T	7.0	20.0	-3.36
1EY0A.pdb	N	A	100	G	7.0	20.0	-4.98
1EY0A.pdb	E	A	101	A	7.0	20.0	-1.36
1EY0A.pdb	E	A	101	F	7.0	20.0	-2.74
1EY0A.pdb	E	A	101	G	7.0	20.0	-2.47
1EY0A.pdb	A	A	102	F	7.0	20.0	-1.71
1EY0A.pdb	A	A	102	G	7.0	20.0	-1.37
1EY0A.pdb	A	A	102	V	7.0	20.0	-1.84
1EY0A.pdb	L	A	103	A	7.0	20.0	-4.60
1EY0A.pdb	L	A	103	I	7.0	20.0	-1.11
1EY0A.pdb	L	A	103	V	7.0	20.0	-2.05
1EY0A.pdb	V	A	104	A	7.0	20.0	-2.82
1EY0A.pdb	V	A	104	I	7.0	20.0	0.27
1EY0A.pdb	V	A	104	L	7.0	20.0	-0.76
1EY0A.pdb	V	A	104	S	7.0	20.0	-4.86
1EY0A.pdb	V	A	104	T	7.0	20.0	-2.45
1EY0A.pdb	R	A	105	A	7.0	20.0	-1.32
1EY0A.pdb	R	A	105	C	7.0	20.0	-2.55
1EY0A.pdb	R	A	105	F	7.0	20.0	-2.84
1EY0A.pdb	R	A	105	G	7.0	20.0	-2.40
1EY0A.pdb	Q	A	106	A	7.0	20.0	0.25
1EY0A.pdb	Q	A	106	G	7.0	20.0	-1.50
1EY0A.pdb	G	A	107	A	7.0	20.0	-4.41
1EY0A.pdb	L	A	108	I	7.0	20.0	-3.34
1EY0A.pdb	L	A	108	V	7.0	20.0	-3.81
1EY0A.pdb	A	A	109	G	7.0	20.0	-0.98
1EY0A.pdb	A	A	109	V	7.0	20.0	-2.82
1EY0A.pdb	K	A	110	A	7.0	20.0	-1.13
1EY0A.pdb	K	A	110	G	7.0	20.0	-2.59
1EY0A.pdb	V	A	111	A	7.0	20.0	-4.26
1EY0A.pdb	V	A	111	G	7.0	20.0	-4.82
1EY0A.pdb	V	A	111	I	7.0	20.0	-0.74
1EY0A.pdb	V	A	111	L	7.0	20.0	-0.88
1EY0A.pdb	V	A	111	S	7.0	20.0	-4.71
1EY0A.pdb	V	A	111	T	7.0	20.0	-2.36
1EY0A.pdb	A	A	112	C	7.0	20.0	-0.75
1EY0A.pdb	A	A	112	F	7.0	20.0	-1.35
1EY0A.pdb	A	A	112	G	7.0	20.0	0.20
1EY0A.pdb	A	A	112	V	7.0	20.0	-1.19
1EY0A.pdb	Y	A	113	A	7.0	20.0	0.06
1EY0A.pdb	Y	A	113	F	7.0	20.0	0.07
1EY0A.pdb	Y	A	113	G	7.0	20.0	-0.20
1EY0A.pdb	Y	A	113	L	7.0	20.0	0.20
1EY0A.pdb	V	A	114	A	7.0	20.0	0.14
1EY0A.pdb	V	A	114	G	7.0	20.0	-0.03
1EY0A.pdb	V	A	114	I	7.0	20.0	-0.15
1EY0A.pdb	V	A	114	L	7.0	20.0	-1.07
1EY0A.pdb	V	A	114	S	7.0	20.0	-0.04
1EY0A.pdb	V	A	114	T	7.0	20.0	-0.31
1EY0A.pdb	Y	A	115	A	7.0	20.0	-0.25
1EY0A.pdb	Y	A	115	F	7.0	20.0	-0.02
1EY0A.pdb	Y	A	115	G	7.0	20.0	-0.56
1EY0A.pdb	Y	A	115	L	7.0	20.0	-0.22
1EY0A.pdb	K	A	116	A	7.0	20.0	0.69
1EY0A.pdb	K	A	116	F	7.0	20.0	0.21
1EY0A.pdb	K	A	116	G	7.0	20.0	1.05
1EY0A.pdb	N	A	118	A	7.0	20.0	-1.88
1EY0A.pdb	N	A	118	D	7.0	20.0	-2.34
1EY0A.pdb	N	A	118	G	7.0	20.0	-1.61
1EY0A.pdb	N	A	119	A	7.0	20.0	-1.03
1EY0A.pdb	N	A	119	G	7.0	20.0	-0.97
1EY0A.pdb	T	A	120	A	7.0	20.0	-1.08
1EY0A.pdb	T	A	120	C	7.0	20.0	-1.59
1EY0A.pdb	T	A	120	G	7.0	20.0	-1.87
1EY0A.pdb	T	A	120	I	7.0	20.0	-1.54
1EY0A.pdb	T	A	120	S	7.0	20.0	-0.57
1EY0A.pdb	T	A	120	V	7.0	20.0	-1.63
1EY0A.pdb	H	A	121	A	7.0	20.0	-2.92
1EY0A.pdb	H	A	121	G	7.0	20.0	-4.09
1EY0A.pdb	E	A	122	A	7.0	20.0	-0.27
1EY0A.pdb	E	A	122	F	7.0	20.0	-0.44
1EY0A.pdb	E	A	122	G	7.0	20.0	-1.99
1EY0A.pdb	E	A	122	K	7.0	20.0	-2.53
1EY0A.pdb	E	A	122	Q	7.0	20.0	-1.52
1EY0A.pdb	Q	A	123	A	7.0	20.0	-0.10
1EY0A.pdb	Q	A	123	F	7.0	20.0	-0.51
1EY0A.pdb	Q	A	123	G	7.0	20.0	-0.44
1EY0A.pdb	H	A	124	A	7.0	20.0	0.57
1EY0A.pdb	H	A	124	E	7.0	20.0	0.46
1EY0A.pdb	H	A	124	F	7.0	20.0	0.51
1EY0A.pdb	H	A	124	G	7.0	20.0	-0.52
1EY0A.pdb	H	A	124	L	5.9	46.9	1.31
1EY0A.pdb	H	A	124	Q	7.0	20.0	0.69
1EY0A.pdb	L	A	125	A	7.0	20.0	-4.78
1EY0A.pdb	L	A	125	I	7.0	20.0	-0.96
1EY0A.pdb	L	A	125	V	7.0	20.0	-2.30
1EY0A.pdb	R	A	126	A	7.0	20.0	-1.64
1EY0A.pdb	R	A	126	G	7.0	20.0	-2.86
1EY0A.pdb	K	A	127	A	7.0	20.0	0.24
1EY0A.pdb	K	A	127	E	7.0	20.0	0.13
1EY0A.pdb	K	A	127	F	7.0	20.0	-0.22
1EY0A.pdb	K	A	127	G	7.0	20.0	-0.79
1EY0A.pdb	K	A	127	Q	7.0	20.0	0.06
1EY0A.pdb	S	A	128	A	7.0	20.0	0.83
1EY0A.pdb	S	A	128	F	7.0	20.0	-1.00
1EY0A.pdb	S	A	128	G	7.0	20.0	-1.52
1EY0A.pdb	E	A	129	A	7.0	20.0	-2.20
1EY0A.pdb	E	A	129	F	7.0	20.0	-3.88
1EY0A.pdb	E	A	129	G	7.0	20.0	-3.72
1EY0A.pdb	A	A	130	G	7.0	20.0	-1.00
1EY0A.pdb	A	A	130	V	7.0	20.0	-1.08
1EY0A.pdb	Q	A	131	A	7.0	20.0	-0.10
1EY0A.pdb	Q	A	131	F	7.0	20.0	-0.55
1EY0A.pdb	Q	A	131	G	7.0	20.0	-2.26
1EY0A.pdb	A	A	132	G	7.0	20.0	-3.60
1EY0A.pdb	A	A	132	V	7.0	20.0	-4.73
1EY0A.pdb	K	A	133	A	7.0	20.0	-1.32
1EY0A.pdb	K	A	133	F	7.0	20.0	-1.26
1EY0A.pdb	K	A	133	G	7.0	20.0	-3.22
1EY0A.pdb	K	A	133	Q	7.0	20.0	-0.44
1EY0A.pdb	K	A	134	A	7.0	20.0	0.12
1EY0A.pdb	K	A	134	C	7.0	20.0	-0.70
1EY0A.pdb	K	A	134	F	7.0	20.0	-0.26
1EY0A.pdb	K	A	134	G	7.0	20.0	-0.79
1EY0A.pdb	E	A	135	A	7.0	20.0	-0.73
1EY0A.pdb	E	A	135	F	7.0	20.0	-1.10
1EY0A.pdb	E	A	135	G	7.0	20.0	-1.64
1EY0A.pdb	E	A	135	K	7.0	20.0	-1.17
1EY0A.pdb	E	A	135	Q	7.0	20.0	-0.71
1EY0A.pdb	K	A	136	A	7.0	20.0	-0.75
1EY0A.pdb	K	A	136	F	7.0	20.0	-0.97
1EY0A.pdb	K	A	136	G	7.0	20.0	-0.02
1EY0A.pdb	L	A	137	A	7.0	20.0	-2.18
1EY0A.pdb	L	A	137	G	7.0	20.0	-4.43
1EY0A.pdb	L	A	137	I	7.0	20.0	-0.76
1EY0A.pdb	L	A	137	V	7.0	20.0	-1.42
1EY0A.pdb	N	A	138	A	7.0	20.0	-0.97
1EY0A.pdb	N	A	138	G	7.0	20.0	0.59
1EY0A.pdb	I	A	139	A	7.0	20.0	-3.29
1EY0A.pdb	I	A	139	G	7.0	20.0	-4.22
1EY0A.pdb	I	A	139	L	7.0	20.0	-0.09
1EY0A.pdb	I	A	139	M	7.0	20.0	-0.39
1EY0A.pdb	I	A	139	V	7.0	20.0	-1.37
1EY0A.pdb	S	A	141	A	7.0	31.4	-0.27
1EY0A.pdb	S	A	141	G	7.0	20.0	-0.82
1FKJA.pdb	V	A	2	A	7.5	25.0	-2.18
1FKJA.pdb	V	A	4	A	7.5	25.0	-2.26
1FKJA.pdb	I	A	7	V	7.5	25.0	-0.90
1FKJA.pdb	T	A	21	A	7.5	25.0	-1.24
1FKJA.pdb	T	A	21	S	7.5	25.0	-1.06
1FKJA.pdb	T	A	21	V	7.5	25.0	0.56
1FKJA.pdb	V	A	23	A	7.5	25.0	-2.62
1FKJA.pdb	V	A	24	A	7.5	25.0	-3.04
1FKJA.pdb	T	A	27	A	7.5	25.0	-1.71
1FKJA.pdb	T	A	27	S	7.5	25.0	-1.07
1FKJA.pdb	T	A	27	V	7.5	25.0	0.58
1FKJA.pdb	F	A	36	A	7.5	25.0	-3.07
1FKJA.pdb	L	A	50	A	7.5	25.0	-2.22
1FKJA.pdb	V	A	55	A	7.5	25.0	-1.78
1FKJA.pdb	I	A	56	A	7.5	25.0	-2.04
1FKJA.pdb	I	A	56	D	7.5	25.0	-2.88
1FKJA.pdb	I	A	56	T	7.5	25.0	-1.95
1FKJA.pdb	R	A	57	A	7.5	25.0	-0.55
1FKJA.pdb	R	A	57	G	7.5	25.0	-1.89
1FKJA.pdb	W	A	59	F	7.5	25.0	2.72
1FKJA.pdb	W	A	59	L	7.5	25.0	2.35
1FKJA.pdb	E	A	60	A	7.5	25.0	-1.71
1FKJA.pdb	E	A	60	G	7.5	25.0	-2.62
1FKJA.pdb	E	A	61	A	7.5	25.0	-0.73
1FKJA.pdb	E	A	61	G	7.5	25.0	-2.20
1FKJA.pdb	V	A	63	A	7.5	25.0	-2.56
1FKJA.pdb	T	A	75	A	7.5	25.0	-2.27
1FKJA.pdb	T	A	75	V	7.5	25.0	-0.70
1FKJA.pdb	I	A	76	A	7.5	25.0	-3.36
1FKJA.pdb	I	A	76	V	7.5	25.0	-0.33
1FKJA.pdb	I	A	91	A	7.5	25.0	-1.33
1FKJA.pdb	I	A	91	V	7.5	25.0	-0.10
1FKJA.pdb	L	A	97	A	7.5	25.0	-3.01
1FKJA.pdb	V	A	98	A	7.5	25.0	-1.99
1FKJA.pdb	V	A	101	A	7.5	25.0	-2.39
1FKJA.pdb	L	A	106	A	7.5	25.0	-2.08
1FNAA.pdb	L	A	8	A	5.0	25.0	-1.81
1FNAA.pdb	V	A	10	A	5.0	25.0	-1.17
1FNAA.pdb	A	A	13	G	5.0	25.0	-1.18
1FNAA.pdb	L	A	18	A	5.0	25.0	-0.99
1FNAA.pdb	I	A	20	A	5.0	25.0	-0.65
1FNAA.pdb	I	A	20	V	5.0	25.0	-0.18
1FNAA.pdb	W	A	22	F	5.0	25.0	-1.97
1FNAA.pdb	V	A	29	A	5.0	25.0	-1.37
1FNAA.pdb	Y	A	32	A	5.0	25.0	-4.23
1FNAA.pdb	Y	A	32	F	5.0	25.0	-0.54
1FNAA.pdb	Y	A	32	L	5.0	25.0	-2.74
1FNAA.pdb	I	A	34	A	5.0	25.0	-4.86
1FNAA.pdb	I	A	34	V	5.0	25.0	-0.11
1FNAA.pdb	Y	A	36	A	5.0	25.0	-1.49
1FNAA.pdb	F	A	48	A	5.0	25.0	-1.98
1FNAA.pdb	V	A	50	A	5.0	25.0	-2.85
1FNAA.pdb	A	A	57	G	5.0	25.0	-2.49
1FNAA.pdb	I	A	59	A	5.0	25.0	-3.33
1FNAA.pdb	I	A	59	V	5.0	25.0	-0.72
1FNAA.pdb	L	A	62	A	5.0	25.0	-2.88
1FNAA.pdb	V	A	66	A	5.0	25.0	-0.91
1FNAA.pdb	Y	A	68	A	5.0	25.0	-1.88
1FNAA.pdb	Y	A	68	F	5.0	25.0	-2.14
1FNAA.pdb	I	A	70	A	5.0	25.0	-4.11
1FNAA.pdb	I	A	70	V	5.0	25.0	-1.28
1FNAA.pdb	V	A	72	A	5.0	25.0	-3.17
1FNAA.pdb	A	A	74	G	5.0	25.0	-1.56
1FNAA.pdb	S	A	85	A	5.0	25.0	0.13
1FNAA.pdb	I	A	88	A	5.0	25.0	-0.67
1FNAA.pdb	I	A	88	V	5.0	25.0	-0.33
1FNAA.pdb	I	A	90	A	5.0	25.0	-0.69
1FNAA.pdb	I	A	90	V	5.0	25.0	-0.40
1FNAA.pdb	Y	A	92	A	5.0	25.0	-1.11
1FNAA.pdb	Y	A	92	F	5.0	25.0	0.13
1FTGA.pdb	L	A	6	A	7.0	34.6	-3.11
1FTGA.pdb	E	A	20	K	7.0	37.8	1.16
1FTGA.pdb	I	A	22	A	7.0	44.2	-1.70
1FTGA.pdb	I	A	22	V	7.0	25.0	-1.66
1FTGA.pdb	V	A	31	A	7.0	34.6	-1.85
1FTGA.pdb	E	A	40	K	7.0	37.8	1.61
1FTGA.pdb	D	A	43	A	7.0	34.6	0.07
1FTGA.pdb	I	A	51	V	7.0	34.6	-1.75
1FTGA.pdb	I	A	52	V	7.0	34.6	-1.19
1FTGA.pdb	E	A	61	K	7.0	34.6	0.51
1FTGA.pdb	D	A	65	K	7.0	34.6	-0.10
1FTGA.pdb	S	A	71	A	7.0	34.6	-0.44
1FTGA.pdb	E	A	72	K	7.0	37.8	1.41
1FTGA.pdb	D	A	75	K	7.0	37.8	1.03
1FTGA.pdb	A	A	84	G	7.0	34.6	-1.90
1FTGA.pdb	N	A	97	A	7.0	34.6	-0.58
1FTGA.pdb	Q	A	99	A	7.0	34.6	1.59
1FTGA.pdb	I	A	104	V	7.0	34.6	-0.57
1FTGA.pdb	S	A	110	A	7.0	34.6	-0.73
1FTGA.pdb	V	A	117	A	7.0	34.6	-2.02
1FTGA.pdb	T	A	122	S	7.0	34.6	0.03
1FTGA.pdb	D	A	126	K	7.0	37.8	0.81
1FTGA.pdb	V	A	139	A	7.0	34.6	-1.09
1FTGA.pdb	L	A	143	A	7.0	34.6	-0.17
1FTGA.pdb	D	A	150	K	7.0	37.8	-0.21
1FTGA.pdb	I	A	156	V	7.0	34.6	-3.16
1FTGA.pdb	V	A	160	A	7.0	34.6	-2.07
1FVKA.pdb	C	A	30	S	7.5	25.0	-1.79
1FVKA.pdb	H	A	32	L	7.0	30.0	5.30
1FVKA.pdb	H	A	32	S	7.0	30.0	5.20
1FVKA.pdb	H	A	32	Y	7.0	30.0	6.80
1FVKA.pdb	C	A	33	S	7.5	25.0	-1.15
1G4IA.pdb	F	A	22	A	8.0	30.0	0.25
1G4IA.pdb	F	A	22	I	8.0	30.0	1.43
1G4IA.pdb	F	A	22	Y	8.0	30.0	0.83
1G4IA.pdb	H	A	48	A	8.0	30.0	-1.93
1G4IA.pdb	H	A	48	N	8.0	30.0	-2.44
1G4IA.pdb	H	A	48	Q	8.0	30.0	-0.49
1G4IA.pdb	F	A	106	A	8.0	25.0	-1.23
1G4IA.pdb	F	A	106	I	8.0	30.0	0.95
1G4IA.pdb	F	A	106	Y	8.0	30.0	0.07
1G6NA.pdb	S	A	128	A	7.9	20.0	-0.26
1H7MA.pdb	D	A	2	A	7.4	25.0	-0.53
1H7MA.pdb	E	A	6	A	7.4	25.0	-0.77
1H7MA.pdb	R	A	8	A	7.4	25.0	-0.77
1H7MA.pdb	K	A	9	A	7.4	25.0	-0.29
1H7MA.pdb	D	A	12	A	7.4	25.0	0.24
1H7MA.pdb	K	A	15	A	7.4	25.0	-0.91
1H7MA.pdb	R	A	21	A	7.4	25.0	0.07
1H7MA.pdb	K	A	22	A	7.4	25.0	0.43
1H7MA.pdb	K	A	28	A	7.4	25.0	-1.20
1H7MA.pdb	K	A	33	A	7.4	25.0	0.12
1H7MA.pdb	R	A	39	A	7.4	25.0	-0.07
1H7MA.pdb	R	A	42	A	7.4	25.0	0.33
1H7MA.pdb	D	A	44	A	7.4	25.0	0.05
1H7MA.pdb	K	A	46	A	7.4	25.0	-1.10
1H7MA.pdb	E	A	47	A	7.4	25.0	-0.05
1H7MA.pdb	D	A	48	A	7.4	25.0	0.36
1H7MA.pdb	E	A	50	A	7.4	25.0	0.57
1H7MA.pdb	R	A	54	A	7.4	25.0	-0.26
1H7MA.pdb	E	A	62	A	7.4	25.0	-1.29
1H7MA.pdb	E	A	64	A	7.4	25.0	-0.26
1H7MA.pdb	E	A	69	A	7.4	25.0	-0.74
1H7MA.pdb	R	A	76	A	7.4	25.0	0.19
1H7MA.pdb	H	A	78	A	7.4	25.0	-0.50
1H7MA.pdb	D	A	87	A	7.4	25.0	-1.36
1H7MA.pdb	E	A	90	A	7.4	25.0	-0.41
1H7MA.pdb	R	A	92	A	7.4	25.0	-0.31
1HFZA.pdb	H	A	32	A	7.4	56.2	-2.13
1HFZA.pdb	H	A	32	Y	7.4	56.2	0.07
1HFZA.pdb	V	A	42	A	7.4	56.2	-0.93
1HFZA.pdb	V	A	42	G	7.4	56.2	-1.15
1HFZA.pdb	V	A	42	N	7.4	56.2	-0.24
1HFZA.pdb	Q	A	54	A	7.4	56.2	-0.41
1HFZA.pdb	I	A	59	W	7.4	56.2	-0.93
1HFZA.pdb	Y	A	103	A	7.4	56.2	-2.39
1HFZA.pdb	W	A	104	Y	7.4	56.2	-2.44
1HFZA.pdb	A	A	106	S	7.4	56.2	-1.05
1HFZA.pdb	H	A	107	A	7.4	56.2	-0.79
1HFZA.pdb	H	A	107	W	7.4	56.2	-1.72
1HFZA.pdb	H	A	107	Y	7.4	56.2	-0.19
1HFZA.pdb	L	A	110	E	7.4	56.2	-0.19
1HFZA.pdb	L	A	110	H	7.4	56.2	1.39
1HFZA.pdb	L	A	110	R	7.4	56.2	0.43
1HFZA.pdb	K	A	114	E	7.4	56.2	-0.65
1HFZA.pdb	K	A	114	N	7.4	56.2	2.66
1HFZA.pdb	K	A	114	Q	7.4	56.2	-0.60
1HFZA.pdb	Q	A	117	A	7.4	56.2	-0.96
1HFZA.pdb	W	A	118	H	7.4	56.2	-0.60
1HFZA.pdb	W	A	118	Y	7.4	56.2	-1.17
1HK0X.pdb	M	X	43	A	7.0	37.0	-0.70
1HK0X.pdb	Q	X	54	A	7.0	37.0	0.50
1HK0X.pdb	F	X	56	A	7.0	37.0	-1.20
1HK0X.pdb	R	X	79	A	7.0	37.0	-2.30
1HK0X.pdb	I	X	81	A	7.0	37.0	-2.60
1HK0X.pdb	V	X	132	A	7.0	37.0	-3.80
1HK0X.pdb	Q	X	143	A	7.0	37.0	-0.40
1HK0X.pdb	L	X	145	A	7.0	37.0	-2.60
1HK0X.pdb	M	X	147	A	7.0	37.0	-1.10
1HK0X.pdb	V	X	170	A	7.0	37.0	1.30
1HMEA.pdb	S	A	33	H	7.0	20.0	-1.85
1HMEA.pdb	I	A	34	H	7.0	20.0	-0.95
1HMEA.pdb	G	A	35	H	7.0	20.0	-0.33
1HMKA.pdb	V	A	8	A	7.0	25.0	-0.83
1HMKA.pdb	L	A	12	A	7.0	25.0	-2.73
1HMKA.pdb	W	A	26	F	7.5	25.0	-2.11
1HMKA.pdb	V	A	27	A	7.0	25.0	-1.24
1HMKA.pdb	T	A	29	I	6.4	24.5	3.55
1HMKA.pdb	T	A	29	V	7.0	25.0	2.26
1HMKA.pdb	A	A	30	I	6.1	24.0	1.47
1HMKA.pdb	A	A	30	T	6.1	24.0	0.48
1HMKA.pdb	T	A	33	I	6.1	24.0	-0.64
1HMKA.pdb	T	A	38	A	7.0	58.8	-1.30
1HMKA.pdb	L	A	52	A	7.0	25.0	-3.22
1HMKA.pdb	I	A	55	V	7.0	25.0	-2.72
1HMKA.pdb	W	A	60	A	7.0	25.0	-2.01
1HMKA.pdb	W	A	60	F	7.5	25.0	-0.68
1HMKA.pdb	D	A	87	N	7.0	25.0	-1.14
1HMKA.pdb	I	A	89	V	7.0	25.0	-0.86
1HMKA.pdb	V	A	90	A	7.0	25.0	0.90
1HMKA.pdb	K	A	93	A	7.0	25.0	-1.72
1HMKA.pdb	I	A	95	V	7.0	25.0	-1.72
1HMKA.pdb	L	A	96	A	7.0	25.0	-1.75
1HMKA.pdb	Y	A	103	F	7.0	25.0	-2.13
1HMKA.pdb	W	A	104	F	7.5	25.0	-1.96
1HMKA.pdb	L	A	105	A	7.0	25.0	-0.28
1HMKA.pdb	L	A	110	A	7.0	25.0	-0.35
1HMKA.pdb	W	A	118	F	7.0	25.0	-0.31
1HMSA.pdb	F	A	4	S	8.0	37.0	-3.67
1HMSA.pdb	W	A	8	E	8.0	37.0	-3.82
1HMSA.pdb	F	A	16	S	8.0	37.0	-3.98
1HMSA.pdb	F	A	16	Y	8.0	25.0	-2.56
1HMSA.pdb	K	A	21	I	8.0	37.0	0.00
1HMSA.pdb	T	A	40	E	8.0	25.0	-2.40
1HMSA.pdb	T	A	40	Q	8.0	25.0	-2.73
1HMSA.pdb	T	A	40	V	8.0	25.0	-0.76
1HMSA.pdb	F	A	57	S	8.0	25.0	-2.43
1HMSA.pdb	F	A	64	S	8.0	37.0	-3.82
1HMSA.pdb	L	A	66	G	8.0	37.0	-3.67
1HMSA.pdb	G	A	67	S	8.0	37.0	-1.22
1HMSA.pdb	E	A	72	S	8.0	37.0	-3.67
1HMSA.pdb	R	A	106	T	8.0	25.0	-2.84
1HMSA.pdb	R	A	126	K	8.0	25.0	-3.26
1HMSA.pdb	R	A	126	Q	8.0	25.0	-0.31
1HMSA.pdb	Y	A	128	F	8.0	25.0	-2.68
1HTIA.pdb	S	A	105	D	8.0	25.0	-0.65
1HTIA.pdb	Q	A	179	A	8.0	25.0	0.05
1HTIA.pdb	Q	A	179	D	8.0	25.0	0.75
1HTIA.pdb	K	A	193	A	8.0	25.0	0.50
1HUUA.pdb	A	A	27	S	7.0	63.9	-1.19
1HUUA.pdb	S	A	31	T	7.0	63.9	0.41
1HUUA.pdb	V	A	42	I	7.0	63.9	-0.82
1HUUA.pdb	A	A	56	S	7.0	63.9	-0.13
1HUUA.pdb	M	A	69	I	7.0	63.9	0.00
1IETA.pdb	D	A	60	R	7.2	25.0	0.14
1IFCA.pdb	W	A	6	Y	7.0	25.0	-0.87
1IFCA.pdb	I	A	23	C	8.1	20.0	0.51
1IFCA.pdb	S	A	53	C	8.1	20.0	0.31
1IFCA.pdb	V	A	60	C	8.1	20.0	-0.07
1IFCA.pdb	V	A	60	N	7.0	25.0	-0.83
1IFCA.pdb	L	A	64	A	7.4	20.0	-1.68
1IFCA.pdb	L	A	64	G	7.4	20.0	-2.26
1IFCA.pdb	G	A	65	A	7.4	20.0	-0.94
1IFCA.pdb	F	A	68	A	7.0	25.0	-0.42
1IFCA.pdb	L	A	72	C	8.1	20.0	0.02
1IFCA.pdb	W	A	82	Y	7.0	25.0	-0.39
1IFCA.pdb	L	A	89	C	8.1	20.0	-1.25
1IFCA.pdb	F	A	93	A	7.0	25.0	-2.37
1IFCA.pdb	A	A	104	C	8.1	20.0	1.32
1IGVA.pdb	L	A	6	V	7.0	25.0	-1.72
1IGVA.pdb	F	A	10	A	7.0	25.0	-4.12
1IGVA.pdb	Y	A	13	F	7.1	25.0	-1.08
1IGVA.pdb	E	A	17	Q	7.1	25.0	0.33
1IGVA.pdb	D	A	19	N	7.0	25.0	0.83
1IGVA.pdb	L	A	23	A	7.0	25.0	-3.24
1IGVA.pdb	L	A	23	G	7.0	25.0	-3.95
1IGVA.pdb	E	A	26	Q	7.0	25.0	-0.03
1IGVA.pdb	L	A	28	A	7.0	25.0	-2.20
1IGVA.pdb	V	A	61	A	7.0	25.0	-2.93
1IGVA.pdb	V	A	61	G	7.0	25.0	-3.60
1IGVA.pdb	F	A	66	A	7.0	25.0	-4.20
1IGVA.pdb	F	A	66	W	7.0	25.0	-0.93
1IGVA.pdb	V	A	70	L	7.0	25.0	-0.13
1IGVA.pdb	I	A	73	V	7.0	25.0	-1.34
1IHBA.pdb	F	A	37	H	7.5	25.0	-0.66
1IHBA.pdb	R	A	55	V	7.5	25.0	-0.15
1IHBA.pdb	F	A	71	N	7.5	25.0	0.46
1IHBA.pdb	F	A	82	Q	7.5	25.0	-0.37
1IHBA.pdb	F	A	92	N	7.5	25.0	-0.71
1IMQA.pdb	V	A	19	L	6.0	10.0	-1.82
1IMQA.pdb	A	A	25	G	6.0	10.0	-0.14
1IMQA.pdb	E	A	31	L	6.0	10.0	-0.67
1IMQA.pdb	V	A	34	L	6.0	10.0	0.33
1IMQA.pdb	V	A	37	L	6.0	10.0	-0.26
1IMQA.pdb	E	A	41	V	6.0	10.0	0.89
1IMQA.pdb	V	A	68	I	6.0	10.0	-0.81
1IMQA.pdb	V	A	71	I	6.0	10.0	0.07
1IO2A.pdb	D	A	7	N	9.0	50.0	0.46
1IO2A.pdb	E	A	8	A	9.0	50.0	1.77
1IO2A.pdb	E	A	8	Q	9.0	50.0	-1.25
1IO2A.pdb	D	A	105	A	9.0	50.0	1.72
1IO2A.pdb	D	A	135	A	9.0	50.0	1.82
1IROA.pdb	V	A	24	I	9.1	107.0	0.36
1IROA.pdb	I	A	33	L	9.1	107.0	0.76
1JIWI.pdb	D	I	10	A	7.1	25.0	-0.70
1JIWI.pdb	W	I	15	F	7.1	25.0	-2.30
1K9QA.pdb	A	A	20	R	7.0	56.7	0.89
1K9QA.pdb	L	A	30	Y	7.0	56.7	0.27
1K9QA.pdb	D	A	34	T	7.0	56.7	0.37
1KCQA.pdb	D	A	187	N	7.2	25.0	-1.05
1KCQA.pdb	D	A	187	Y	7.2	15.0	-2.03
1KDXA.pdb	Y	A	640	F	6.0	25.0	0.00
1KE4A.pdb	Y	A	150	F	6.8	38.9	-2.05
1KFWA.pdb	N	A	197	K	7.5	16.0	0.81
1KFWA.pdb	G	A	405	Q	7.5	16.0	0.62
1LBIA.pdb	K	A	84	L	7.4	25.0	-0.20
1LNIA.pdb	V	A	2	T	7.0	48.4	-0.90
1LNIA.pdb	T	A	5	V	7.0	48.4	0.00
1LNIA.pdb	T	A	16	V	7.0	48.4	0.30
1LNIA.pdb	D	A	17	K	7.0	25.0	-1.10
1LNIA.pdb	T	A	18	V	7.0	48.4	-1.40
1LNIA.pdb	D	A	25	K	7.0	36.1	0.90
1LNIA.pdb	Y	A	30	F	7.0	25.0	0.40
1LNIA.pdb	V	A	36	T	7.0	48.4	-1.30
1LNIA.pdb	Q	A	38	A	6.3	51.9	0.74
1LNIA.pdb	N	A	39	A	7.0	48.4	-2.20
1LNIA.pdb	N	A	39	D	7.0	48.4	-1.50
1LNIA.pdb	N	A	39	S	7.0	48.4	-2.30
1LNIA.pdb	E	A	41	K	6.6	42.2	-1.11
1LNIA.pdb	V	A	43	T	7.0	48.4	-0.50
1LNIA.pdb	Y	A	49	F	7.0	25.0	-0.20
1LNIA.pdb	Y	A	51	F	7.0	25.0	-2.30
1LNIA.pdb	Y	A	52	F	7.0	25.0	-3.60
1LNIA.pdb	E	A	54	Q	6.3	51.9	-1.96
1LNIA.pdb	Y	A	55	F	7.0	25.0	-0.60
1LNIA.pdb	T	A	56	V	7.0	48.4	-1.90
1LNIA.pdb	V	A	57	T	7.0	48.4	-4.40
1LNIA.pdb	T	A	59	V	7.0	48.4	-1.70
1LNIA.pdb	R	A	65	A	6.3	51.9	-1.13
1LNIA.pdb	T	A	67	V	7.0	48.4	0.00
1LNIA.pdb	T	A	72	V	7.0	48.4	-0.20
1LNIA.pdb	E	A	74	K	6.7	43.5	0.84
1LNIA.pdb	D	A	79	A	6.8	49.1	2.48
1LNIA.pdb	D	A	79	E	7.0	52.6	-0.40
1LNIA.pdb	D	A	79	F	6.8	49.1	2.73
1LNIA.pdb	D	A	79	H	7.0	52.6	1.70
1LNIA.pdb	D	A	79	I	7.0	52.6	2.85
1LNIA.pdb	D	A	79	K	7.0	52.6	2.35
1LNIA.pdb	D	A	79	L	7.0	52.6	2.65
1LNIA.pdb	D	A	79	N	6.8	49.1	1.46
1LNIA.pdb	D	A	79	R	7.0	52.6	2.70
1LNIA.pdb	D	A	79	W	7.0	52.6	2.25
1LNIA.pdb	D	A	79	Y	7.0	52.6	2.90
1LNIA.pdb	Y	A	80	F	7.0	25.0	-1.50
1LNIA.pdb	Y	A	81	F	7.0	25.0	-1.20
1LNIA.pdb	T	A	82	V	7.0	48.4	-1.70
1LNIA.pdb	H	A	85	Q	6.3	51.9	0.00
1LNIA.pdb	Y	A	86	F	7.0	25.0	-0.30
1LNIA.pdb	Q	A	94	K	6.8	47.5	0.56
1LUCA.pdb	A	A	81	H	7.0	25.0	-2.70
1LUCB.pdb	H	B	81	A	7.0	25.0	-2.10
1LUCB.pdb	H	B	82	A	7.0	25.0	-2.70
1LVEA.pdb	M	A	4	L	7.5	25.0	1.04
1LVEA.pdb	L	A	27C	N	7.5	25.0	-0.57
1LVEA.pdb	L	A	27C	Q	7.5	25.0	0.63
1LVEA.pdb	V	A	27B	L	7.5	25.0	1.67
1LVEA.pdb	Y	A	27D	D	7.5	25.0	2.19
1LVEA.pdb	N	A	28	F	7.5	25.0	-2.41
1LVEA.pdb	S	A	29	N	7.5	25.0	0.39
1LVEA.pdb	K	A	30	R	7.5	25.0	-0.55
1LVEA.pdb	K	A	30	T	7.5	25.0	-1.33
1LVEA.pdb	Q	A	38	N	7.5	25.0	-1.60
1LVEA.pdb	K	A	39	T	7.5	25.0	-2.29
1LVEA.pdb	Q	A	89	H	7.5	25.0	-0.90
1LVEA.pdb	Q	A	89	N	7.5	25.0	-1.26
1LVEA.pdb	T	A	94	H	7.5	25.0	0.73
1LVEA.pdb	Y	A	96	Q	7.5	25.0	-2.09
1LVEA.pdb	S	A	97	T	7.5	25.0	0.13
1LVEA.pdb	I	A	106	L	7.5	25.0	-0.51
1LZ1A.pdb	K	A	1	A	2.7	64.9	-0.60
1LZ1A.pdb	K	A	1	M	2.7	64.9	-0.12
1LZ1A.pdb	V	A	2	A	2.7	64.9	-1.51
1LZ1A.pdb	V	A	2	D	2.7	64.9	-1.44
1LZ1A.pdb	V	A	2	F	2.7	64.9	-0.86
1LZ1A.pdb	V	A	2	G	2.7	64.9	-2.30
1LZ1A.pdb	V	A	2	I	2.7	64.9	1.10
1LZ1A.pdb	V	A	2	L	2.7	64.9	-0.05
1LZ1A.pdb	V	A	2	M	2.7	64.9	-0.31
1LZ1A.pdb	V	A	2	N	2.7	64.9	-1.34
1LZ1A.pdb	V	A	2	R	2.7	64.9	-0.38
1LZ1A.pdb	V	A	2	S	2.7	64.9	-1.41
1LZ1A.pdb	V	A	2	Y	2.7	64.9	-0.36
1LZ1A.pdb	E	A	7	Q	3.5	65.0	-0.94
1LZ1A.pdb	L	A	8	T	2.7	64.9	-3.73
1LZ1A.pdb	A	A	9	S	2.7	64.9	-0.02
1LZ1A.pdb	G	A	16	A	2.7	64.9	-1.39
1LZ1A.pdb	D	A	18	N	3.4	65.0	-1.28
1LZ1A.pdb	G	A	19	A	2.7	64.9	-1.77
1LZ1A.pdb	Y	A	20	F	2.7	64.9	-0.50
1LZ1A.pdb	R	A	21	A	2.7	64.9	1.32
1LZ1A.pdb	R	A	21	G	2.7	64.9	1.15
1LZ1A.pdb	G	A	22	A	2.7	64.9	-1.79
1LZ1A.pdb	I	A	23	A	2.7	64.9	-2.54
1LZ1A.pdb	I	A	23	V	2.7	64.9	-0.36
1LZ1A.pdb	A	A	32	L	2.7	64.9	-0.10
1LZ1A.pdb	A	A	32	S	2.7	64.9	-0.33
1LZ1A.pdb	E	A	35	L	2.7	64.9	-0.53
1LZ1A.pdb	G	A	37	A	2.7	64.9	-0.29
1LZ1A.pdb	G	A	37	Q	3.0	52.3	-0.40
1LZ1A.pdb	Y	A	38	A	2.7	64.9	-2.49
1LZ1A.pdb	Y	A	38	F	2.7	64.9	-0.19
1LZ1A.pdb	Y	A	38	G	2.7	64.9	-2.32
1LZ1A.pdb	Y	A	45	F	2.7	64.9	0.07
1LZ1A.pdb	G	A	48	A	2.7	64.9	0.45
1LZ1A.pdb	D	A	49	N	3.4	65.0	-0.65
1LZ1A.pdb	R	A	50	A	2.7	64.9	0.43
1LZ1A.pdb	R	A	50	G	3.0	52.3	0.32
1LZ1A.pdb	Y	A	54	F	2.7	64.9	-0.96
1LZ1A.pdb	I	A	56	A	2.7	64.9	-3.71
1LZ1A.pdb	I	A	56	F	2.7	64.9	-4.09
1LZ1A.pdb	I	A	56	L	2.7	64.9	-0.10
1LZ1A.pdb	I	A	56	M	2.7	64.9	-1.77
1LZ1A.pdb	I	A	56	T	3.0	52.3	-4.31
1LZ1A.pdb	I	A	56	V	2.7	64.9	-1.20
1LZ1A.pdb	Q	A	58	A	2.7	64.9	0.91
1LZ1A.pdb	Q	A	58	G	3.0	52.3	1.91
1LZ1A.pdb	I	A	59	A	2.7	64.9	-1.72
1LZ1A.pdb	I	A	59	F	2.7	64.9	-0.81
1LZ1A.pdb	I	A	59	G	2.7	64.9	-3.83
1LZ1A.pdb	I	A	59	L	2.7	64.9	0.00
1LZ1A.pdb	I	A	59	M	2.7	64.9	-1.29
1LZ1A.pdb	I	A	59	S	2.7	64.9	-3.59
1LZ1A.pdb	I	A	59	T	2.7	64.9	-2.22
1LZ1A.pdb	I	A	59	V	2.7	64.9	-1.10
1LZ1A.pdb	I	A	59	Y	2.7	64.9	-3.78
1LZ1A.pdb	Y	A	63	F	2.7	64.9	-0.24
1LZ1A.pdb	D	A	67	H	4.0	10.0	-3.73
1LZ1A.pdb	D	A	67	N	3.5	65.0	-1.39
1LZ1A.pdb	G	A	68	A	2.7	64.9	-0.12
1LZ1A.pdb	G	A	72	A	2.7	64.9	-0.36
1LZ1A.pdb	V	A	74	A	2.7	64.9	-0.36
1LZ1A.pdb	V	A	74	D	2.7	64.9	-0.43
1LZ1A.pdb	V	A	74	F	2.7	64.9	-0.29
1LZ1A.pdb	V	A	74	G	2.7	64.9	-0.22
1LZ1A.pdb	V	A	74	I	2.7	64.9	0.45
1LZ1A.pdb	V	A	74	L	2.7	64.9	0.19
1LZ1A.pdb	V	A	74	M	2.7	64.9	0.65
1LZ1A.pdb	V	A	74	N	2.7	64.9	-0.33
1LZ1A.pdb	V	A	74	R	2.7	64.9	-0.07
1LZ1A.pdb	V	A	74	S	2.7	64.9	-0.38
1LZ1A.pdb	V	A	74	Y	2.7	64.9	-0.24
1LZ1A.pdb	C	A	77	A	3.0	57.0	-4.60
1LZ1A.pdb	H	A	78	A	2.7	64.9	-0.14
1LZ1A.pdb	H	A	78	G	3.0	52.3	-0.21
1LZ1A.pdb	I	A	89	A	2.7	64.9	-2.70
1LZ1A.pdb	I	A	89	V	2.7	64.9	-0.48
1LZ1A.pdb	A	A	92	S	2.7	64.9	0.81
1LZ1A.pdb	V	A	93	A	2.7	64.9	-0.74
1LZ1A.pdb	V	A	93	T	2.7	64.9	-0.67
1LZ1A.pdb	A	A	96	M	2.7	64.9	0.02
1LZ1A.pdb	A	A	96	S	2.7	64.9	-1.00
1LZ1A.pdb	V	A	99	A	2.7	64.9	-0.98
1LZ1A.pdb	V	A	99	T	2.7	64.9	-0.50
1LZ1A.pdb	V	A	100	A	2.7	64.9	-0.26
1LZ1A.pdb	V	A	100	F	2.7	64.9	-1.65
1LZ1A.pdb	V	A	100	T	2.7	64.9	-0.29
1LZ1A.pdb	D	A	102	N	3.5	65.0	-0.15
1LZ1A.pdb	G	A	105	A	2.7	64.9	-0.62
1LZ1A.pdb	I	A	106	A	2.7	64.9	-0.93
1LZ1A.pdb	I	A	106	V	2.7	64.9	-0.72
1LZ1A.pdb	V	A	110	A	2.7	64.9	0.53
1LZ1A.pdb	V	A	110	D	2.7	64.9	0.17
1LZ1A.pdb	V	A	110	F	2.7	64.9	-0.05
1LZ1A.pdb	V	A	110	G	2.7	64.9	0.48
1LZ1A.pdb	V	A	110	I	2.7	64.9	0.86
1LZ1A.pdb	V	A	110	L	2.7	64.9	0.07
1LZ1A.pdb	V	A	110	M	2.7	64.9	0.53
1LZ1A.pdb	V	A	110	N	2.7	64.9	0.07
1LZ1A.pdb	V	A	110	R	2.7	64.9	0.89
1LZ1A.pdb	V	A	110	Y	2.7	64.9	-0.14
1LZ1A.pdb	N	A	118	A	2.7	64.9	0.19
1LZ1A.pdb	N	A	118	G	2.7	64.9	0.05
1LZ1A.pdb	D	A	120	N	3.5	65.0	-0.17
1LZ1A.pdb	V	A	121	A	2.7	64.9	-1.44
1LZ1A.pdb	Y	A	124	F	2.7	64.9	-0.36
1LZ1A.pdb	V	A	125	A	2.7	64.9	-1.32
1LZ1A.pdb	G	A	127	A	2.7	64.9	-0.55
1LZ1A.pdb	G	A	129	A	2.7	64.9	0.14
1LZ1A.pdb	V	A	130	A	2.7	64.9	-0.84
1MBGA.pdb	V	A	103	A	7.5	25.0	-2.32
1MBGA.pdb	V	A	103	I	7.5	25.0	0.69
1MBGA.pdb	V	A	103	L	7.4	21.4	2.08
1MGRA.pdb	Y	A	11	F	7.0	25.0	-0.60
1MGRA.pdb	Y	A	33	F	7.0	25.0	0.50
1MGRA.pdb	Y	A	54	F	7.0	25.0	-2.60
1MGRA.pdb	Y	A	55	F	7.0	25.0	-2.10
1MGRA.pdb	Y	A	58	F	7.0	25.0	-0.70
1MGRA.pdb	Y	A	83	F	7.0	25.0	-1.50
1MGRA.pdb	Y	A	84	F	7.0	25.0	-1.00
1MGRA.pdb	Y	A	89	F	7.0	25.0	0.00
1MJCA.pdb	F	A	18	L	7.0	25.0	-1.00
1MJCA.pdb	F	A	18	S	7.0	25.0	-1.54
1MJCA.pdb	F	A	20	L	7.0	25.0	-0.31
1MJCA.pdb	F	A	20	S	7.0	25.0	-1.16
1MJCA.pdb	F	A	31	L	7.0	25.0	-0.66
1MJCA.pdb	F	A	31	S	7.0	25.0	-1.03
1MJCA.pdb	Y	A	42	W	7.0	25.0	0.15
1MJCA.pdb	S	A	52	W	7.0	25.0	-0.20
1MJCA.pdb	T	A	68	W	7.0	25.0	0.70
1MSIA.pdb	R	A	23	A	7.0	25.0	-0.89
1MSIA.pdb	E	A	25	A	7.0	25.0	-0.09
1MSIA.pdb	D	A	36	A	7.0	25.0	0.30
1MSIA.pdb	R	A	39	A	7.0	25.0	-0.80
1MSIA.pdb	R	A	47	A	7.0	25.0	-0.74
1MSIA.pdb	D	A	58	N	7.0	25.0	-0.20
1N0JA.pdb	Y	A	34	F	7.8	88.9	4.75
1N0JA.pdb	I	A	58	T	7.8	88.9	-2.95
1N0JA.pdb	Q	A	143	N	7.8	88.9	1.04
1OH0A.pdb	Y	A	16	F	7.0	25.0	-1.79
1OH0A.pdb	Y	A	32	F	7.0	25.0	0.20
1OH0A.pdb	Y	A	57	F	7.0	25.0	-1.22
1OH0A.pdb	Y	A	57	S	7.0	25.0	-4.53
1OH0A.pdb	V	A	101	L	7.0	25.0	-1.72
1OIAA.pdb	Y	A	13	F	7.0	22.0	-0.70
1OIAA.pdb	Y	A	13	T	7.0	22.0	-1.30
1OIAA.pdb	Y	A	31	F	7.0	22.0	0.00
1OIAA.pdb	Y	A	31	S	7.0	22.0	-2.30
1OIAA.pdb	Y	A	78	F	7.0	22.0	0.00
1OIAA.pdb	Y	A	86	F	7.0	22.0	-2.60
1OIAA.pdb	Y	A	86	T	7.0	22.0	-2.90
1ONCA.pdb	M	A	23	L	7.0	0.4	-2.76
1ONCA.pdb	F	A	28	A	5.5	20.0	-5.00
1ONCA.pdb	F	A	36	Y	5.5	20.0	-4.67
1OTRB.pdb	K	B	11	A	5.0	25.0	-0.14
1OTRB.pdb	I	B	30	F	3.0	50.0	-3.32
1OTRB.pdb	I	B	30	L	3.0	50.0	-1.96
1OTRB.pdb	I	B	30	V	3.0	50.0	-1.58
1OTRB.pdb	E	B	34	D	5.0	25.0	-1.00
1OTRB.pdb	E	B	34	L	5.0	25.0	0.96
1OTRB.pdb	E	B	34	S	5.0	25.0	-0.60
1OTRB.pdb	I	B	36	F	3.0	50.0	-0.86
1OTRB.pdb	I	B	36	L	3.0	50.0	-1.32
1OTRB.pdb	I	B	36	V	3.0	50.0	-0.79
1P2PA.pdb	H	A	48	K	7.0	20.0	-2.12
1P2PA.pdb	H	A	48	N	7.0	20.0	-1.69
1P2PA.pdb	H	A	48	Q	7.0	20.0	-0.64
1PDOA.pdb	W	A	12	F	7.4	22.0	1.79
1PDOA.pdb	W	A	33	F	7.4	22.0	-1.08
1PDOA.pdb	W	A	69	F	7.4	22.0	-2.15
1PGAA.pdb	I	A	6	L	5.4	25.0	-1.39
1PGAA.pdb	I	A	6	N	5.2	44.0	-1.73
1PGAA.pdb	I	A	6	T	5.2	44.0	-1.79
1PGAA.pdb	D	A	22	G	5.5	25.0	-1.52
1PGAA.pdb	T	A	53	A	5.2	20.0	-0.51
1PGAA.pdb	T	A	53	D	5.2	20.0	-1.15
1PGAA.pdb	T	A	53	E	5.2	20.0	-0.40
1PGAA.pdb	T	A	53	F	5.2	37.1	0.55
1PGAA.pdb	T	A	53	I	5.2	37.1	-0.10
1PGAA.pdb	T	A	53	R	5.2	20.0	-0.28
1PGAA.pdb	T	A	53	V	5.2	44.0	-0.58
1PGAA.pdb	T	A	53	Y	5.2	44.0	0.52
1POHA.pdb	S	A	31	A	7.0	30.0	-0.40
1POHA.pdb	S	A	46	A	7.0	30.0	-1.01
1POHA.pdb	S	A	46	D	7.0	30.0	1.44
1POHA.pdb	S	A	46	N	7.0	30.0	0.39
1POHA.pdb	K	A	49	A	7.0	25.0	1.39
1POHA.pdb	K	A	49	D	7.0	25.0	1.41
1POHA.pdb	K	A	49	E	7.0	36.2	1.85
1POHA.pdb	K	A	49	G	7.0	25.0	1.05
1POHA.pdb	K	A	49	M	7.0	25.0	0.94
1POHA.pdb	K	A	49	N	7.0	25.0	0.35
1POHA.pdb	K	A	49	Q	7.0	25.0	1.39
1POHA.pdb	K	A	49	R	7.0	25.0	-0.15
1POHA.pdb	K	A	49	S	7.0	25.0	0.95
1QGVA.pdb	G	A	126	D	7.8	20.0	-0.93
1QLPA.pdb	A	A	31	I	6.5	25.0	0.90
1QLPA.pdb	A	A	31	L	6.5	25.0	0.90
1QLPA.pdb	A	A	31	V	6.5	25.0	0.60
1QLPA.pdb	F	A	51	C	6.5	23.0	3.01
1QLPA.pdb	F	A	51	L	6.5	25.0	2.10
1QLPA.pdb	V	A	55	I	6.5	25.0	-0.20
1QLPA.pdb	V	A	55	L	6.5	25.0	-0.30
1QLPA.pdb	T	A	59	A	6.5	25.0	1.00
1QLPA.pdb	T	A	68	A	6.5	25.0	1.00
1QLPA.pdb	A	A	70	G	6.5	25.0	1.60
1QLPA.pdb	V	A	145	I	6.5	25.0	0.20
1QLPA.pdb	V	A	145	L	6.5	25.0	-0.70
1QLPA.pdb	Y	A	160	A	7.8	25.0	-0.21
1QLPA.pdb	Y	A	160	W	7.8	25.0	1.18
1QLPA.pdb	V	A	173	I	6.5	25.0	0.50
1QLPA.pdb	V	A	173	L	6.5	25.0	-0.60
1QLPA.pdb	A	A	183	F	6.5	25.0	1.50
1QLPA.pdb	A	A	183	I	6.5	25.0	1.80
1QLPA.pdb	A	A	183	L	6.5	25.0	1.40
1QLPA.pdb	A	A	183	V	6.5	25.0	3.80
1QLPA.pdb	W	A	194	F	7.8	25.0	-0.47
1QLPA.pdb	W	A	238	F	7.8	25.0	0.98
1QLPA.pdb	A	A	248	F	6.5	25.0	1.80
1QLPA.pdb	A	A	248	I	6.5	25.0	2.20
1QLPA.pdb	A	A	248	L	6.5	25.0	0.35
1QLPA.pdb	A	A	248	V	6.5	25.0	2.30
1QLPA.pdb	A	A	250	I	6.5	25.0	-0.40
1QLPA.pdb	A	A	250	L	6.5	25.0	-1.00
1QLPA.pdb	A	A	250	V	6.5	25.0	-0.40
1QLPA.pdb	A	A	284	I	6.5	25.0	0.00
1QLPA.pdb	A	A	284	V	6.5	25.0	0.80
1QLPA.pdb	V	A	321	I	6.5	25.0	0.60
1QLPA.pdb	V	A	321	L	6.5	25.0	-1.20
1QLPA.pdb	S	A	330	R	7.8	25.0	-2.44
1QLPA.pdb	K	A	331	F	7.8	25.0	1.75
1QLPA.pdb	K	A	331	I	7.8	25.0	0.84
1QLPA.pdb	K	A	331	T	7.8	25.0	-0.54
1QLPA.pdb	K	A	331	V	7.8	25.0	0.89
1QLPA.pdb	V	A	364	I	6.5	25.0	0.40
1QLPA.pdb	V	A	364	L	6.5	25.0	-0.30
1QLPA.pdb	M	A	374	I	6.5	25.0	2.30
1QLPA.pdb	S	A	381	A	6.5	25.0	1.00
1QLPA.pdb	K	A	387	R	6.5	25.0	1.00
1QM4A.pdb	R	A	265	H	8.0	25.0	-3.11
1QNDA.pdb	C	A	71	S	6.8	20.0	-1.38
1RG8A.pdb	C	A	16	S	6.6	25.0	-2.81
1RG8A.pdb	H	A	21	Y	7.3	34.5	0.79
1RG8A.pdb	L	A	44	F	7.3	34.5	0.59
1RG8A.pdb	G	A	62	A	6.6	24.9	-1.48
1RG8A.pdb	G	A	62	N	6.6	24.9	-0.97
1RG8A.pdb	L	A	73	V	6.6	40.0	-1.46
1RG8A.pdb	C	A	83	S	6.6	29.6	-1.78
1RG8A.pdb	H	A	93	A	6.6	24.9	-0.60
1RG8A.pdb	H	A	93	G	6.6	28.6	1.34
1RG8A.pdb	H	A	93	N	6.6	24.9	0.19
1RG8A.pdb	H	A	102	Y	7.3	34.5	0.39
1RG8A.pdb	A	A	103	G	6.6	24.9	-0.46
1RG8A.pdb	N	A	106	G	6.6	24.9	0.16
1RG8A.pdb	F	A	108	Y	7.3	34.5	0.49
1RG8A.pdb	V	A	109	I	7.3	34.5	-0.05
1RG8A.pdb	V	A	109	L	6.6	40.0	-0.57
1RG8A.pdb	C	A	117	S	6.6	29.6	-0.64
1RHGA.pdb	G	A	26	A	7.0	25.0	1.93
1RHGA.pdb	G	A	28	A	7.0	25.0	2.35
1RHGA.pdb	E	A	33	A	5.9	25.0	0.31
1RHGA.pdb	E	A	46	A	5.9	25.0	-0.32
1RHGA.pdb	L	A	50	E	5.9	25.0	-0.19
1RHGA.pdb	G	A	73	A	7.0	25.0	0.89
1RHGA.pdb	G	A	81	A	7.0	25.0	-0.76
1RHGA.pdb	G	A	87	A	7.0	25.0	-0.97
1RHGA.pdb	G	A	149	A	7.0	25.0	1.38
1RHGA.pdb	G	A	150	A	7.0	25.0	1.94
1RISA.pdb	V	A	6	A	8.0	25.0	-2.93
1RISA.pdb	I	A	8	A	8.0	25.0	-3.56
1RISA.pdb	L	A	21	A	8.0	25.0	-0.16
1RISA.pdb	E	A	22	Q	8.0	25.0	-1.12
1RISA.pdb	I	A	26	A	8.0	25.0	-2.84
1RISA.pdb	Y	A	33	A	8.0	25.0	0.41
1RISA.pdb	A	A	35	G	8.0	25.0	-0.77
1RISA.pdb	V	A	37	A	8.0	25.0	-2.55
1RISA.pdb	L	A	48	A	8.0	25.0	-0.21
1RISA.pdb	I	A	52	A	8.0	25.0	-0.36
1RISA.pdb	F	A	60	A	8.0	25.0	-0.81
1RISA.pdb	V	A	65	A	8.0	25.0	-2.89
1RISA.pdb	L	A	75	A	8.0	25.0	-1.35
1RISA.pdb	L	A	79	A	8.0	25.0	-3.91
1RISA.pdb	V	A	85	A	8.0	25.0	-3.02
1RISA.pdb	V	A	88	A	8.0	25.0	-1.68
1RN1C.pdb	V	C	16	A	7.0	25.0	-2.34
1RN1C.pdb	V	C	16	C	7.0	25.0	-4.99
1RN1C.pdb	V	C	16	S	7.0	25.0	-4.68
1RN1C.pdb	V	C	16	T	7.0	25.0	-3.65
1RN1C.pdb	A	C	21	G	7.4	25.0	-1.10
1RN1C.pdb	G	C	23	A	7.4	25.0	-1.20
1RN1C.pdb	Y	C	24	W	6.0	25.0	1.24
1RN1C.pdb	Q	C	25	K	7.0	36.8	0.88
1RN1C.pdb	H	C	40	T	6.0	25.0	-0.26
1RN1C.pdb	Y	C	42	W	6.0	25.0	-0.14
1RN1C.pdb	N	C	44	A	7.0	37.9	-1.88
1RN1C.pdb	N	C	44	D	6.3	35.8	-1.58
1RN1C.pdb	N	C	44	S	7.0	37.9	-1.77
1RN1C.pdb	Y	C	45	W	6.0	25.0	0.74
1RN1C.pdb	D	C	49	A	6.3	37.3	0.50
1RN1C.pdb	D	C	49	F	7.0	52.7	0.10
1RN1C.pdb	D	C	49	H	6.5	40.7	1.10
1RN1C.pdb	D	C	49	Y	7.0	52.4	0.00
1RN1C.pdb	E	C	58	A	7.0	31.5	-0.42
1RN1C.pdb	W	C	59	Y	6.0	25.0	-0.93
1RN1C.pdb	D	C	76	A	7.0	15.0	-3.76
1RN1C.pdb	D	C	76	N	7.0	17.2	-3.39
1RN1C.pdb	D	C	76	S	7.0	15.0	-3.17
1RN1C.pdb	V	C	78	A	7.0	25.0	-4.08
1RN1C.pdb	V	C	78	C	7.0	25.0	-3.67
1RN1C.pdb	V	C	78	S	7.0	25.0	-4.73
1RN1C.pdb	V	C	78	T	7.0	25.0	-3.59
1RN1C.pdb	V	C	89	C	7.0	25.0	-3.54
1RN1C.pdb	V	C	89	S	7.0	25.0	-4.87
1RN1C.pdb	V	C	89	T	7.0	25.0	-3.07
1RN1C.pdb	H	C	92	A	6.0	25.0	-0.62
1ROPA.pdb	D	A	30	A	7.0	69.0	0.30
1ROPA.pdb	D	A	30	C	7.0	69.0	0.80
1ROPA.pdb	D	A	30	E	7.0	69.0	1.00
1ROPA.pdb	D	A	30	F	7.0	69.0	-0.10
1ROPA.pdb	D	A	30	G	7.0	69.0	2.00
1ROPA.pdb	D	A	30	H	7.0	69.0	0.90
1ROPA.pdb	D	A	30	I	7.0	69.0	-0.80
1ROPA.pdb	D	A	30	K	7.0	69.0	0.90
1ROPA.pdb	D	A	30	L	7.0	69.0	-0.10
1ROPA.pdb	D	A	30	M	7.0	69.0	0.60
1ROPA.pdb	D	A	30	N	7.0	69.0	0.80
1ROPA.pdb	D	A	30	Q	7.0	69.0	1.80
1ROPA.pdb	D	A	30	R	7.0	69.0	0.80
1ROPA.pdb	D	A	30	S	7.0	69.0	1.00
1ROPA.pdb	D	A	30	T	7.0	69.0	-0.40
1ROPA.pdb	D	A	30	V	7.0	69.0	-0.40
1ROPA.pdb	D	A	30	W	7.0	69.0	-0.40
1ROPA.pdb	D	A	30	Y	7.0	69.0	0.20
1ROPA.pdb	L	A	41	A	6.0	25.0	-3.06
1ROPA.pdb	L	A	41	V	6.0	25.0	-1.26
1RTBA.pdb	A	A	4	S	7.1	62.0	-0.45
1RTBA.pdb	A	A	5	S	7.1	62.0	-0.27
1RTBA.pdb	F	A	46	L	6.0	24.9	-3.21
1RTBA.pdb	F	A	46	V	6.0	24.9	-4.55
1RTBA.pdb	V	A	47	A	5.0	40.0	-3.80
1RTBA.pdb	V	A	54	A	5.0	40.0	-2.58
1RTBA.pdb	V	A	54	G	5.0	40.0	-4.87
1RTBA.pdb	V	A	54	I	5.0	40.0	-1.95
1RTBA.pdb	V	A	54	L	5.0	40.0	-1.09
1RTBA.pdb	V	A	57	A	5.0	40.0	-2.85
1RTBA.pdb	V	A	57	I	5.0	40.0	-1.30
1RTBA.pdb	V	A	57	L	5.0	40.0	-2.37
1RTBA.pdb	V	A	63	A	5.0	40.0	-2.03
1RTBA.pdb	V	A	63	G	5.0	40.0	-3.50
1RTBA.pdb	A	A	64	G	5.0	40.0	-0.44
1RTBA.pdb	I	A	81	A	5.0	40.0	-2.99
1RTBA.pdb	I	A	81	G	5.0	40.0	-4.81
1RTBA.pdb	I	A	81	V	5.0	40.0	-0.43
1RTBA.pdb	Y	A	97	F	5.0	63.3	-3.54
1RTBA.pdb	I	A	106	A	5.0	40.0	-4.38
1RTBA.pdb	I	A	106	L	5.0	40.0	-1.79
1RTBA.pdb	I	A	106	V	5.0	40.0	-0.80
1RTBA.pdb	I	A	107	A	5.0	40.0	-2.85
1RTBA.pdb	I	A	107	L	5.0	40.0	-2.20
1RTBA.pdb	I	A	107	V	5.0	40.0	-0.08
1RTBA.pdb	V	A	108	A	5.0	40.0	-4.20
1RTBA.pdb	V	A	108	I	5.0	40.0	-0.44
1RTBA.pdb	V	A	108	L	5.0	40.0	-0.70
1RTBA.pdb	A	A	109	G	5.0	40.0	-0.43
1RTBA.pdb	V	A	116	A	5.0	40.0	-0.67
1RTBA.pdb	V	A	116	G	5.0	40.0	-1.18
1RTBA.pdb	V	A	118	A	5.0	40.0	-1.92
1RTBA.pdb	V	A	118	G	5.0	40.0	-2.78
1RTBA.pdb	H	A	119	A	5.2	25.0	0.35
1RTBA.pdb	D	A	121	A	5.2	25.0	-1.95
1RTBA.pdb	D	A	121	N	5.2	25.0	-1.71
1RTBA.pdb	S	A	123	A	7.1	62.0	0.69
1RTP1.pdb	K	1	80	S	7.4	45.8	-0.29
1SAKA.pdb	E	A	326	A	7.0	25.0	-0.40
1SAKA.pdb	F	A	328	A	7.0	25.0	-2.36
1SAKA.pdb	F	A	328	L	7.0	25.0	-1.43
1SAKA.pdb	T	A	329	A	7.0	25.0	-1.02
1SAKA.pdb	L	A	330	F	7.0	25.0	-1.80
1SAKA.pdb	Q	A	331	A	7.0	25.0	-0.46
1SAKA.pdb	I	A	332	V	7.0	25.0	-0.99
1SAKA.pdb	R	A	333	A	7.0	25.0	-1.05
1SAKA.pdb	R	A	335	A	7.0	25.0	-0.75
1SAKA.pdb	E	A	336	A	7.0	25.0	0.40
1SAKA.pdb	R	A	337	A	7.0	25.0	-2.41
1SAKA.pdb	F	A	338	A	7.0	25.0	-2.03
1SAKA.pdb	E	A	339	A	7.0	25.0	-0.66
1SAKA.pdb	M	A	340	A	7.0	25.0	-1.90
1SAKA.pdb	M	A	340	I	7.0	25.0	-0.38
1SAKA.pdb	F	A	341	I	7.0	25.0	-2.01
1SAKA.pdb	F	A	341	L	7.0	25.0	-0.91
1SAKA.pdb	R	A	342	A	7.0	25.0	-0.38
1SAKA.pdb	E	A	343	A	7.0	25.0	-0.25
1SAKA.pdb	L	A	344	F	7.0	25.0	-1.62
1SAKA.pdb	L	A	344	I	7.0	25.0	-0.41
1SAKA.pdb	N	A	345	A	7.0	25.0	-0.98
1SAKA.pdb	E	A	346	A	7.0	25.0	-0.27
1SAKA.pdb	A	A	347	G	7.0	25.0	-0.97
1SAKA.pdb	E	A	349	A	7.0	25.0	-1.18
1SAKA.pdb	L	A	350	A	7.0	25.0	-0.50
1SAKA.pdb	K	A	351	A	7.0	25.0	0.57
1SAKA.pdb	D	A	352	A	7.0	25.0	-0.62
1SHFA.pdb	E	A	107	A	8.0	25.0	-1.27
1SHFA.pdb	E	A	107	D	8.0	25.0	0.68
1SHFA.pdb	E	A	107	F	8.0	25.0	-1.63
1SHFA.pdb	E	A	107	G	8.0	25.0	-2.29
1SHFA.pdb	E	A	107	H	8.0	25.0	-0.99
1SHFA.pdb	E	A	107	I	8.0	25.0	-2.71
1SHFA.pdb	E	A	107	K	8.0	25.0	-0.97
1SHFA.pdb	E	A	107	L	8.0	25.0	-3.02
1SHFA.pdb	E	A	107	Q	8.0	25.0	-0.74
1SHFA.pdb	E	A	107	R	8.0	25.0	-3.38
1SHFA.pdb	E	A	107	S	8.0	25.0	-1.64
1SHFA.pdb	E	A	107	T	8.0	25.0	-0.60
1SHFA.pdb	E	A	107	V	8.0	25.0	-2.00
1SHFA.pdb	E	A	107	Y	8.0	25.0	-2.40
1SHFA.pdb	I	A	111	A	7.0	25.0	-2.84
1SHFA.pdb	I	A	111	L	7.0	25.0	-0.71
1SHFA.pdb	I	A	111	V	7.0	25.0	-0.63
1SHFA.pdb	S	A	124	A	8.0	25.0	-0.71
1SHFA.pdb	S	A	124	D	8.0	25.0	-2.02
1SHFA.pdb	S	A	124	F	8.0	25.0	-1.90
1SHFA.pdb	S	A	124	G	8.0	25.0	-1.68
1SHFA.pdb	S	A	124	H	8.0	25.0	-1.25
1SHFA.pdb	S	A	124	I	8.0	25.0	-1.41
1SHFA.pdb	S	A	124	K	8.0	25.0	0.11
1SHFA.pdb	S	A	124	L	8.0	25.0	-0.37
1SHFA.pdb	S	A	124	N	8.0	25.0	-0.73
1SHFA.pdb	S	A	124	R	8.0	25.0	-0.18
1SHFA.pdb	S	A	124	T	8.0	25.0	-1.65
1SHFA.pdb	S	A	124	V	8.0	25.0	-1.10
1SHFA.pdb	S	A	124	Y	8.0	25.0	-2.27
1SHFA.pdb	T	A	127	A	8.0	25.0	-2.59
1SHFA.pdb	G	A	128	A	8.0	25.0	-1.78
1SHFA.pdb	V	A	138	A	7.0	25.0	-2.34
1SHFA.pdb	V	A	138	G	7.0	25.0	-3.65
1SHFA.pdb	V	A	138	M	7.0	25.0	-0.52
1SHFA.pdb	V	A	138	T	7.0	25.0	-2.40
1SHGA.pdb	D	A	48	G	2.9	24.9	0.82
1SHGA.pdb	F	A	52	Y	7.0	24.9	0.44
1SHGA.pdb	K	A	59	F	7.0	24.9	-0.92
1SHGA.pdb	K	A	59	Y	7.0	24.9	-0.84
1SSOA.pdb	I	A	29	V	7.0	50.0	-0.40
1SUPA.pdb	M	A	50	F	8.0	58.8	0.48
1SUPA.pdb	N	A	76	D	8.0	58.8	0.45
1SUPA.pdb	G	A	169	A	8.0	58.8	0.30
1SUPA.pdb	Q	A	206	C	8.0	58.8	1.25
1SUPA.pdb	Y	A	217	K	8.0	58.8	0.72
1SUPA.pdb	N	A	218	S	8.0	58.8	1.07
1TENA.pdb	I	A	809	A	5.0	25.0	-2.74
1TENA.pdb	I	A	809	V	5.0	25.0	0.02
1TENA.pdb	V	A	811	A	5.0	25.0	-1.40
1TENA.pdb	A	A	819	G	5.0	25.0	-2.67
1TENA.pdb	I	A	821	A	5.0	25.0	-3.58
1TENA.pdb	I	A	821	V	5.0	25.0	-0.28
1TENA.pdb	I	A	830	A	5.0	25.0	-1.63
1TENA.pdb	I	A	830	V	5.0	25.0	-0.37
1TENA.pdb	I	A	833	A	5.0	25.0	-3.30
1TENA.pdb	I	A	833	V	5.0	25.0	-0.80
1TENA.pdb	L	A	835	A	5.0	25.0	-4.13
1TENA.pdb	Y	A	837	A	5.0	25.0	-3.96
1TENA.pdb	I	A	849	A	5.0	25.0	-2.40
1TENA.pdb	L	A	851	A	5.0	25.0	-2.88
1TENA.pdb	Y	A	858	A	5.0	25.0	-1.21
1TENA.pdb	Y	A	858	G	5.0	25.0	-4.06
1TENA.pdb	I	A	860	A	5.0	25.0	-1.91
1TENA.pdb	I	A	860	V	5.0	25.0	-0.88
1TENA.pdb	L	A	863	A	5.0	25.0	-3.96
1TENA.pdb	T	A	867	S	5.0	25.0	-1.26
1TENA.pdb	Y	A	869	F	5.0	25.0	-3.09
1TENA.pdb	V	A	871	A	5.0	25.0	-2.69
1TENA.pdb	L	A	873	A	5.0	25.0	-2.81
1TENA.pdb	S	A	875	A	5.0	25.0	-0.27
1TENA.pdb	S	A	882	A	5.0	25.0	-2.58
1TENA.pdb	A	A	885	G	5.0	25.0	-0.92
1TENA.pdb	E	A	887	A	5.0	25.0	1.55
1TENA.pdb	E	A	887	G	5.0	25.0	-0.14
1TITA.pdb	V	A	13	A	7.4	25.0	-2.15
1TITA.pdb	I	A	23	A	7.4	25.0	-2.70
1TITA.pdb	L	A	41	A	7.4	25.0	-2.70
1TITA.pdb	L	A	58	A	7.4	25.0	-3.23
1TITA.pdb	L	A	60	A	7.4	25.0	-4.88
1TITA.pdb	C	A	63	S	7.3	25.0	-2.08
1TITA.pdb	F	A	73	L	7.4	25.0	-3.83
1TITA.pdb	V	A	86	A	7.4	25.0	-4.45
1TPKA.pdb	V	A	65	A	4.5	64.3	-2.00
1TPKA.pdb	V	A	65	I	4.5	64.3	0.30
1TPKA.pdb	V	A	65	L	4.5	64.3	-1.90
1TPKA.pdb	V	A	65	M	4.5	64.3	-2.20
1TPKA.pdb	V	A	65	S	4.5	64.3	-2.40
1TPKA.pdb	V	A	65	T	4.5	64.3	-1.00
1TTQA.pdb	A	A	18	G	7.8	25.0	-2.70
1TTQA.pdb	A	A	18	V	7.8	25.0	-2.30
1TTQA.pdb	F	A	22	I	7.8	25.0	-4.58
1TTQA.pdb	F	A	22	L	7.8	25.0	-1.05
1TTQA.pdb	F	A	22	V	7.8	25.0	-3.44
1TTQA.pdb	Y	A	175	Q	7.8	25.0	-1.65
1TTQA.pdb	L	A	209	V	7.8	25.0	-3.20
1TTQA.pdb	I	A	232	V	7.8	25.0	-3.30
1TYVA.pdb	G	A	177	R	7.4	88.4	-0.70
1TYVA.pdb	T	A	235	I	7.4	88.4	-0.53
1TYVA.pdb	G	A	244	R	7.4	88.4	-1.33
1TYVA.pdb	R	A	285	K	7.4	88.4	-3.43
1TYVA.pdb	E	A	309	V	7.4	88.4	-0.77
1TYVA.pdb	G	A	323	D	7.4	88.4	-0.13
1UBQA.pdb	K	A	6	E	5.0	25.0	0.53
1UBQA.pdb	K	A	6	Q	5.0	25.0	0.26
1UBQA.pdb	E	A	18	D	3.0	25.0	-0.08
1UBQA.pdb	K	A	27	Q	5.0	25.0	-1.91
1UBQA.pdb	K	A	29	N	5.0	25.0	-1.48
1UBQA.pdb	K	A	29	Q	5.0	25.0	-1.67
1UBQA.pdb	R	A	42	E	5.0	25.0	1.63
1UBQA.pdb	F	A	45	W	5.0	25.0	0.46
1UBQA.pdb	H	A	68	E	5.0	25.0	0.77
1UBQA.pdb	H	A	68	Q	5.0	25.0	0.55
1UBQA.pdb	R	A	72	Q	5.0	25.0	-0.33
1UZCA.pdb	W	A	11	F	5.7	9.9	-0.31
1UZCA.pdb	T	A	13	A	5.7	9.9	-0.99
1UZCA.pdb	T	A	13	S	5.7	9.9	0.10
1UZCA.pdb	E	A	15	A	5.7	9.9	-0.40
1UZCA.pdb	E	A	15	G	5.7	9.9	-1.02
1UZCA.pdb	A	A	17	G	5.7	9.9	-0.70
1UZCA.pdb	Q	A	19	A	5.7	9.9	-0.08
1UZCA.pdb	Q	A	19	G	5.7	9.9	-1.23
1UZCA.pdb	A	A	20	G	5.7	9.9	-2.30
1UZCA.pdb	L	A	24	A	5.7	9.9	-1.04
1UZCA.pdb	K	A	26	A	5.7	9.9	0.11
1UZCA.pdb	K	A	26	G	5.7	9.9	-0.74
1UZCA.pdb	E	A	27	A	5.7	9.9	-0.62
1UZCA.pdb	E	A	27	G	5.7	9.9	-1.57
1UZCA.pdb	V	A	30	A	5.7	9.9	-3.28
1UZCA.pdb	S	A	32	A	5.7	9.9	0.00
1UZCA.pdb	N	A	33	G	5.7	9.9	-0.42
1UZCA.pdb	S	A	35	A	5.7	9.9	-1.04
1UZCA.pdb	W	A	36	F	5.7	9.9	0.30
1UZCA.pdb	Q	A	38	A	5.7	9.9	-0.37
1UZCA.pdb	Q	A	38	G	5.7	9.9	-1.57
1UZCA.pdb	A	A	39	G	5.7	9.9	-1.93
1UZCA.pdb	M	A	42	A	5.7	9.9	-1.37
1UZCA.pdb	I	A	43	V	5.7	9.9	-1.21
1UZCA.pdb	I	A	44	A	5.7	9.9	-0.09
1UZCA.pdb	I	A	44	G	5.7	9.9	-0.40
1UZCA.pdb	I	A	44	V	5.7	9.9	-0.30
1UZCA.pdb	D	A	46	N	5.7	9.9	-2.51
1UZCA.pdb	Y	A	49	A	5.7	9.9	-2.46
1UZCA.pdb	Y	A	49	F	5.7	9.9	-0.31
1UZCA.pdb	S	A	50	A	5.7	9.9	-0.02
1UZCA.pdb	S	A	50	G	5.7	9.9	-0.02
1UZCA.pdb	A	A	51	G	5.7	9.9	-1.12
1UZCA.pdb	L	A	52	A	5.7	9.9	-2.71
1UZCA.pdb	A	A	53	G	5.7	9.9	-0.30
1UZCA.pdb	S	A	56	A	5.7	9.9	-0.40
1UZCA.pdb	S	A	56	G	5.7	9.9	-0.54
1UZCA.pdb	K	A	58	A	5.7	9.9	-2.10
1UZCA.pdb	Q	A	60	A	5.7	9.9	0.31
1UZCA.pdb	Q	A	60	G	5.7	9.9	-0.80
1UZCA.pdb	A	A	61	G	5.7	9.9	-2.07
1UZCA.pdb	A	A	64	G	5.7	9.9	-0.94
1UZCA.pdb	Y	A	65	F	5.7	9.9	-0.72
1UZCA.pdb	V	A	67	A	5.7	9.9	0.51
1UZCA.pdb	V	A	67	G	5.7	9.9	0.00
1VQBA.pdb	I	A	6	V	7.0	25.0	-0.35
1VQBA.pdb	F	A	13	T	7.0	25.0	-0.35
1VQBA.pdb	V	A	19	C	7.0	25.0	-0.15
1VQBA.pdb	V	A	19	T	7.0	25.0	-0.30
1VQBA.pdb	K	A	24	V	7.0	25.0	0.40
1VQBA.pdb	Y	A	26	R	7.0	25.0	-0.20
1VQBA.pdb	L	A	28	V	7.0	25.0	0.55
1VQBA.pdb	E	A	30	F	7.0	25.0	1.02
1VQBA.pdb	E	A	30	M	7.0	25.0	0.32
1VQBA.pdb	E	A	30	N	7.0	25.0	-0.55
1VQBA.pdb	L	A	32	H	7.0	25.0	-0.45
1VQBA.pdb	L	A	32	R	7.0	25.0	-0.80
1VQBA.pdb	L	A	32	W	7.0	25.0	1.40
1VQBA.pdb	L	A	32	Y	7.0	25.0	0.50
1VQBA.pdb	C	A	33	A	7.0	25.0	-0.25
1VQBA.pdb	C	A	33	I	7.0	25.0	-0.45
1VQBA.pdb	C	A	33	L	7.0	25.0	-1.30
1VQBA.pdb	C	A	33	M	7.0	25.0	-1.75
1VQBA.pdb	C	A	33	S	7.0	25.0	-2.12
1VQBA.pdb	C	A	33	T	7.0	25.0	-2.30
1VQBA.pdb	C	A	33	V	7.0	25.0	-0.10
1VQBA.pdb	V	A	35	A	7.0	25.0	-1.02
1VQBA.pdb	V	A	35	C	7.0	25.0	-0.55
1VQBA.pdb	V	A	35	F	7.0	25.0	-1.50
1VQBA.pdb	V	A	35	I	7.0	25.0	-0.32
1VQBA.pdb	V	A	35	L	7.0	25.0	-1.07
1VQBA.pdb	V	A	35	M	7.0	25.0	-0.53
1VQBA.pdb	V	A	35	T	7.0	25.0	-2.65
1VQBA.pdb	D	A	36	C	7.0	25.0	-1.02
1VQBA.pdb	D	A	36	N	7.0	25.0	-0.50
1VQBA.pdb	L	A	37	A	7.0	25.0	-3.85
1VQBA.pdb	L	A	37	C	7.0	25.0	-2.30
1VQBA.pdb	L	A	37	I	7.0	25.0	-0.70
1VQBA.pdb	L	A	37	T	7.0	25.0	-2.60
1VQBA.pdb	L	A	37	V	7.0	25.0	-1.75
1VQBA.pdb	E	A	40	C	7.0	25.0	-0.80
1VQBA.pdb	E	A	40	T	7.0	25.0	-0.20
1VQBA.pdb	Y	A	41	A	7.0	25.0	-0.20
1VQBA.pdb	Y	A	41	F	7.0	25.0	-0.30
1VQBA.pdb	V	A	43	C	7.0	25.0	-1.05
1VQBA.pdb	V	A	43	T	7.0	25.0	-0.80
1VQBA.pdb	V	A	45	A	7.0	25.0	-1.05
1VQBA.pdb	V	A	45	C	7.0	25.0	-0.05
1VQBA.pdb	V	A	45	L	7.0	25.0	-1.50
1VQBA.pdb	V	A	45	T	7.0	25.0	-1.75
1VQBA.pdb	I	A	47	A	7.0	25.0	-3.32
1VQBA.pdb	I	A	47	C	7.0	25.0	-2.33
1VQBA.pdb	I	A	47	F	7.0	25.0	-0.85
1VQBA.pdb	I	A	47	L	7.0	25.0	-0.28
1VQBA.pdb	I	A	47	M	7.0	25.0	-1.00
1VQBA.pdb	I	A	47	T	7.0	25.0	-3.70
1VQBA.pdb	I	A	47	V	7.0	25.0	-1.18
1VQBA.pdb	T	A	48	C	7.0	25.0	-0.40
1VQBA.pdb	T	A	48	V	7.0	25.0	0.00
1VQBA.pdb	L	A	49	A	7.0	25.0	-3.05
1VQBA.pdb	L	A	49	C	7.0	25.0	-2.05
1VQBA.pdb	L	A	49	I	7.0	25.0	-0.95
1VQBA.pdb	L	A	49	T	7.0	25.0	-2.85
1VQBA.pdb	L	A	49	V	7.0	25.0	-1.45
1VQBA.pdb	D	A	50	H	7.0	25.0	-0.77
1VQBA.pdb	T	A	62	C	7.0	25.0	-0.35
1VQBA.pdb	T	A	62	V	7.0	25.0	0.65
1VQBA.pdb	V	A	63	C	7.0	25.0	-2.05
1VQBA.pdb	V	A	63	T	7.0	25.0	-2.50
1VQBA.pdb	H	A	64	C	7.0	25.0	0.25
1VQBA.pdb	S	A	67	C	7.0	25.0	-1.85
1VQBA.pdb	S	A	67	T	7.0	25.0	-0.80
1VQBA.pdb	F	A	68	L	7.0	25.0	-2.12
1VQBA.pdb	F	A	68	V	7.0	25.0	-2.50
1VQBA.pdb	K	A	69	H	7.0	25.0	-0.62
1VQBA.pdb	K	A	69	M	7.0	25.0	0.08
1VQBA.pdb	V	A	70	C	7.0	25.0	-1.60
1VQBA.pdb	V	A	70	T	7.0	25.0	-1.75
1VQBA.pdb	F	A	73	W	7.0	25.0	0.40
1VQBA.pdb	M	A	77	A	7.0	25.0	-1.05
1VQBA.pdb	M	A	77	C	7.0	25.0	0.00
1VQBA.pdb	M	A	77	F	7.0	25.0	-0.10
1VQBA.pdb	M	A	77	I	7.0	25.0	0.80
1VQBA.pdb	M	A	77	L	7.0	25.0	-0.60
1VQBA.pdb	M	A	77	T	7.0	25.0	-0.40
1VQBA.pdb	M	A	77	V	7.0	25.0	0.60
1VQBA.pdb	I	A	78	C	7.0	25.0	-2.20
1VQBA.pdb	I	A	78	T	7.0	25.0	-3.30
1VQBA.pdb	I	A	78	V	7.0	25.0	-0.65
1VQBA.pdb	L	A	81	C	7.0	25.0	-1.85
1VQBA.pdb	L	A	81	T	7.0	25.0	-2.55
1VQBA.pdb	L	A	81	V	7.0	25.0	-0.10
1VQBA.pdb	R	A	82	C	7.0	25.0	-0.75
1VQBA.pdb	A	A	86	T	7.0	25.0	-0.35
1VQBA.pdb	A	A	86	V	7.0	25.0	0.25
1WITA.pdb	Y	A	73	F	7.0	20.0	-2.15
1WQ5A.pdb	F	A	22	L	7.8	25.0	1.40
1WQ5A.pdb	I	A	37	A	7.8	25.0	-4.42
1WQ5A.pdb	E	A	49	A	7.8	25.0	0.41
1WQ5A.pdb	E	A	49	C	7.8	25.0	1.33
1WQ5A.pdb	E	A	49	D	7.8	25.0	0.07
1WQ5A.pdb	E	A	49	F	7.8	25.0	1.15
1WQ5A.pdb	E	A	49	G	7.8	25.0	-0.03
1WQ5A.pdb	E	A	49	H	7.8	25.0	1.51
1WQ5A.pdb	E	A	49	I	7.8	25.0	3.79
1WQ5A.pdb	E	A	49	K	7.8	25.0	0.42
1WQ5A.pdb	E	A	49	L	7.8	25.0	3.67
1WQ5A.pdb	E	A	49	M	7.4	25.1	3.13
1WQ5A.pdb	E	A	49	N	7.8	25.0	-0.05
1WQ5A.pdb	E	A	49	Q	7.3	25.1	-0.58
1WQ5A.pdb	E	A	49	S	7.4	25.0	-0.01
1WQ5A.pdb	E	A	49	T	7.8	25.0	0.16
1WQ5A.pdb	E	A	49	V	7.4	25.0	2.43
[truncated: 649 more rows]
